# Supplementary material for: Aqua­[N′-(3-eth­oxy-2-oxidobenzyl-κO)furan-1-carbohydrazidato-κ2 N′,O]dioxido­molybdenum(VI)–4,4′-bipyridine (2/1)
Source: Acta Crystallogr Sect E Struct Rep Online. 2011 May 14;67(Pt 6):m748. doi: 10.1107/S1600536811017260 (PMC3120460; doi:10.1107/S1600536811017260)
Supplement: Supplementary file 2 [file e-67-0m748-Isup2.hkl]

# 
# h,k,l, Fc-squared, Fo-squared, sigma(Fo-squared) and status flag 
# 
data_I
_shelx_title '  P-1' 
_shelx_refln_list_code          4 
_shelx_F_calc_maximum      215.41 
_exptl_crystal_F_000       502.00 
_reflns_d_resolution_high  0.7697 
 
loop_ 
 _symmetry_equiv_pos_as_xyz 
 'x, y, z' 
 '-x, -y, -z' 
 
_cell_length_a     7.9237 
_cell_length_b    10.1869 
_cell_length_c    13.3215 
_cell_angle_alpha  78.784 
_cell_angle_beta   78.461 
_cell_angle_gamma  69.573 
 
_shelx_F_squared_multiplier     1.000 
 
loop_ 
 _refln_index_h 
 _refln_index_k 
 _refln_index_l 
 _refln_F_squared_calc 
 _refln_F_squared_meas 
 _refln_F_squared_sigma 
 _refln_observed_status 
   1   0   0       98.44      103.36      3.46 o 
   2   0   0    10745.39    10912.01    173.67 o 
   3   0   0       83.82       93.66      3.26 o 
   4   0   0     2265.48     2232.89     38.77 o 
   5   0   0        1.12        1.83      0.67 o 
   6   0   0     1043.98     1043.06     19.04 o 
   7   0   0       23.36       19.18      1.51 o 
   8   0   0      392.95      402.75     10.10 o 
   9   0   0        0.04       -0.74      1.35 o 
  -9   1   0      409.64      408.85     15.02 o 
  -8   1   0      692.01      711.37     13.90 o 
  -7   1   0     1219.67     1225.20     22.35 o 
  -6   1   0      106.31      115.10      3.18 o 
  -5   1   0     2257.57     2172.56     37.94 o 
  -4   1   0      173.19      167.00      3.13 o 
  -3   1   0      396.54      350.12      5.57 o 
  -2   1   0      129.15      110.39      2.00 o 
  -1   1   0     5496.16     5322.14     76.90 o 
   0   1   0     3586.24     2798.46     74.87 o 
   1   1   0     6243.68     6660.19    290.51 o 
   2   1   0       21.05       40.33      0.91 o 
   3   1   0     3266.30     3367.07     48.26 o 
   4   1   0      108.68       87.21      3.03 o 
   5   1   0     3366.44     3498.96     69.13 o 
   6   1   0      285.73      267.92      5.90 o 
   7   1   0      626.38      624.85     12.23 o 
   8   1   0       99.16       93.35      3.28 o 
   9   1   0      337.58      352.05      8.08 o 
  -8   2   0       52.35       59.65      4.85 o 
  -7   2   0      285.27      303.96      5.73 o 
  -6   2   0      791.46      798.76     12.55 o 
  -5   2   0      970.90     1024.82     13.70 o 
  -4   2   0      907.79      926.38     12.29 o 
  -3   2   0      339.89      319.80      4.56 o 
  -2   2   0      381.17      325.37      5.37 o 
  -1   2   0     2366.20     2345.33     29.68 o 
   0   2   0     8896.44     8549.98    361.01 o 
   1   2   0    10432.93    10858.48    663.53 o 
   2   2   0      708.14      695.81     10.57 o 
   3   2   0     1474.80     1514.36     19.59 o 
   4   2   0     1546.42     1491.58     26.28 o 
   5   2   0      395.87      418.40      8.29 o 
   6   2   0     1068.58     1049.15     19.23 o 
   7   2   0       39.59       38.68      2.17 o 
   8   2   0      219.43      204.24      5.32 o 
   9   2   0       46.92       40.36      2.51 o 
  -8   3   0      403.22      426.08     15.40 o 
  -7   3   0       26.18       33.18      3.80 o 
  -6   3   0        7.37        3.12      1.27 o 
  -5   3   0      254.91      277.90      4.40 o 
  -4   3   0      889.26      834.47     12.88 o 
  -3   3   0        0.91        1.57      0.58 o 
  -2   3   0      761.04      663.22      8.74 o 
  -1   3   0      142.09      116.26      3.10 o 
   0   3   0     1513.60     1349.42     25.90 o 
   1   3   0      301.03      348.27      5.50 o 
   2   3   0      117.54       77.35      4.18 o 
   3   3   0     2307.57     2600.59     38.99 o 
   4   3   0     3092.41     3306.32     57.13 o 
   5   3   0     2932.37     3204.15     60.65 o 
   6   3   0      119.56      122.33      3.44 o 
   7   3   0      273.79      244.09      9.20 o 
   8   3   0      382.04      384.46      8.50 o 
   9   3   0       48.92       45.55      2.62 o 
  10   3   0      271.44      294.35     10.72 o 
  -8   4   0       13.01       18.29      3.53 o 
  -7   4   0      331.20      338.78      8.96 o 
  -6   4   0      452.35      420.16     10.13 o 
  -5   4   0     1123.15     1072.25     21.82 o 
  -4   4   0       91.06       93.51      1.91 o 
  -3   4   0     1872.59     1796.23     23.04 o 
  -2   4   0       18.09       21.80      1.30 o 
  -1   4   0      152.58       70.14      2.43 o 
   0   4   0      595.53      604.56     12.02 o 
   1   4   0       14.11        3.45      0.75 o 
   2   4   0     1409.01     1456.02     28.65 o 
   3   4   0     4278.14     4398.77     75.49 o 
   4   4   0      371.97      415.31      8.28 o 
   5   4   0     2806.72     2893.65     50.42 o 
   6   4   0     1313.34     1350.35     24.48 o 
   7   4   0      695.71      712.24     13.88 o 
   8   4   0       52.67       54.33      2.66 o 
   9   4   0      626.41      605.34     12.60 o 
  10   4   0      128.90      146.51      6.93 o 
  -7   5   0       30.68       37.61      2.93 o 
  -6   5   0      668.01      670.73     14.96 o 
  -5   5   0        0.93        2.40      2.30 o 
  -4   5   0      929.43      879.65     18.14 o 
  -3   5   0      332.80      307.56      7.38 o 
  -2   5   0     2754.77     2735.65     51.66 o 
  -1   5   0      232.07      236.54      5.67 o 
   0   5   0     1075.40     1007.90     19.61 o 
   1   5   0      244.02      282.36      4.84 o 
   2   5   0     2302.84     2394.57     49.40 o 
   3   5   0      749.05      813.48     14.71 o 
   4   5   0     2699.40     2997.66     43.75 o 
   5   5   0        1.07        0.78      0.38 o 
   6   5   0     1219.38     1257.79     22.94 o 
   7   5   0      394.79      370.08      8.07 o 
   8   5   0     1222.53     1192.29     22.38 o 
   9   5   0      107.08       96.75      4.64 o 
  10   5   0      698.96      692.72     20.93 o 
  -6   6   0      291.08      276.68      7.75 o 
  -5   6   0     1266.18     1260.91     25.69 o 
  -4   6   0      385.20      354.38      8.67 o 
  -3   6   0     1089.31     1028.62     20.84 o 
  -2   6   0      982.42      969.09     21.51 o 
  -1   6   0     2334.11     2244.79     42.71 o 
   0   6   0      303.19      251.95      6.01 o 
   1   6   0     3521.81     3912.72     58.45 o 
   2   6   0       31.32       43.20      1.92 o 
   3   6   0     1580.92     1737.33     32.20 o 
   4   6   0      666.78      660.71     12.35 o 
   5   6   0     1171.55     1271.54     19.22 o 
   7   6   0     1487.03     1488.03     33.49 o 
   8   6   0      150.88      135.94      4.24 o 
   9   6   0      731.53      699.58     20.80 o 
  -6   7   0      293.18      283.86      8.09 o 
  -5   7   0      235.17      231.65      6.77 o 
  -4   7   0       43.67       38.65      2.76 o 
  -3   7   0      748.95      735.67     15.72 o 
  -2   7   0      351.63      350.41      8.41 o 
  -1   7   0     2519.50     2534.81     48.30 o 
   0   7   0      171.98      167.41      6.13 o 
   1   7   0     1493.78     1570.83     23.98 o 
   2   7   0      391.87      408.69      8.40 o 
   3   7   0     1253.00     1260.58     23.77 o 
   4   7   0      366.23      384.43      8.27 o 
   5   7   0        6.71        6.31      0.80 o 
   6   7   0       25.87       19.63      1.56 o 
   8   7   0      632.06      615.07     18.34 o 
   9   7   0       83.76       76.18      4.89 o 
  -5   8   0       14.20       21.39      2.43 o 
  -4   8   0      164.56      171.74      5.63 o 
  -3   8   0      340.55      331.50      8.48 o 
  -2   8   0      245.60      282.56      7.38 o 
  -1   8   0      120.98      132.70      4.41 o 
   0   8   0     1812.04     1678.06     32.67 o 
   1   8   0      270.17      266.75      6.68 o 
   2   8   0     1581.34     1673.15     50.74 o 
   3   8   0       51.50       56.83      2.34 o 
   4   8   0      696.81      749.95     14.93 o 
   5   8   0      294.07      315.57      7.34 o 
   6   8   0      621.70      611.12     17.52 o 
   7   8   0       77.92       73.94      4.18 o 
   8   8   0      302.51      272.92      9.80 o 
   9   8   0      181.60      178.24      7.72 o 
  -4   9   0        8.98        9.22      1.93 o 
  -3   9   0      341.72      357.90      9.25 o 
  -2   9   0       13.53       13.63      2.04 o 
  -1   9   0      844.66      823.31     17.46 o 
   0   9   0        2.93        2.49      1.29 o 
   1   9   0      144.17      158.01      4.87 o 
   2   9   0        0.44        1.64      1.94 o 
   3   9   0      639.67      687.62     20.79 o 
   4   9   0      458.13      459.83      9.86 o 
   5   9   0     1457.33     1504.29     28.74 o 
   6   9   0        9.24        8.55      1.55 o 
   7   9   0      251.88      248.60      8.86 o 
   8   9   0       22.03       20.54      2.66 o 
   9   9   0      449.35      425.50     14.15 o 
  -3  10   0       32.40       41.08      5.79 o 
  -2  10   0      388.64      400.25     10.12 o 
  -1  10   0        0.46        1.73      1.52 o 
   0  10   0     1129.68     1063.60     29.93 o 
   1  10   0       84.98       75.02      3.46 o 
   2  10   0     1367.88     1304.87     37.30 o 
   3  10   0      129.14      133.67      6.56 o 
   4  10   0     1987.86     1977.73     54.93 o 
   5  10   0       66.22       74.27      3.09 o 
   6  10   0      992.90      977.38     19.68 o 
   7  10   0       16.90       18.16      3.57 o 
   8  10   0      288.08      283.68      7.57 o 
  -2  11   0      150.28      145.66      5.50 o 
  -1  11   0      320.00      333.80      9.02 o 
   0  11   0      108.46      106.82      4.45 o 
   1  11   0      345.15      345.64     12.60 o 
   2  11   0       40.46       46.03      4.37 o 
   3  11   0      401.94      401.85     13.99 o 
   4  11   0      118.61      111.63      6.35 o 
   5  11   0     2697.07     2654.59     73.15 o 
   6  11   0      424.64      470.78     16.15 o 
   7  11   0       98.96       99.69      4.53 o 
   0  12   0      216.16      227.15      7.09 o 
   1  12   0      367.77      344.68     13.06 o 
   2  12   0      133.88      128.68      7.15 o 
   3  12   0      433.64      397.71     14.28 o 
   4  12   0      338.59      300.19     11.71 o 
   5  12   0      720.94      707.87     22.51 o 
   6  12   0      554.13      533.40     18.21 o 
  -6 -12   1      377.53      370.53     14.07 o 
  -5 -12   1        0.42        0.41      2.65 o 
  -4 -12   1      196.51      188.38      8.82 o 
  -3 -12   1       17.34       10.37      3.15 o 
  -2 -12   1      338.43      357.68     13.31 o 
  -1 -12   1       10.44        6.21      2.85 o 
   0 -12   1      312.30      332.31      9.21 o 
  -7 -11   1      402.25      387.43     13.66 o 
  -6 -11   1      156.46      153.54      7.83 o 
  -5 -11   1     1518.89     1566.05     44.88 o 
  -4 -11   1      373.84      378.97     13.56 o 
  -3 -11   1      333.00      330.84     12.29 o 
  -2 -11   1       53.04       61.64      4.93 o 
  -1 -11   1      262.94      261.72     10.52 o 
   0 -11   1       71.59       81.20      3.94 o 
   1 -11   1      409.68      453.19     11.35 o 
   2 -11   1       73.70       82.72      4.22 o 
  -8 -10   1       31.17       30.23      4.75 o 
  -7 -10   1      205.47      230.15     12.77 o 
  -6 -10   1       85.97       94.10      3.70 o 
  -5 -10   1      611.66      621.35     13.13 o 
  -4 -10   1      158.62      166.20      7.71 o 
  -3 -10   1      439.46      456.41     15.14 o 
  -2 -10   1      196.67      195.12      8.32 o 
  -1 -10   1      315.53      300.50     11.17 o 
   0 -10   1      172.23      156.82      6.56 o 
   1 -10   1      381.95      349.32      9.03 o 
   2 -10   1      428.94      398.74     12.17 o 
   3 -10   1      104.99       99.71      8.01 o 
  -8  -9   1      312.29      295.21     10.48 o 
  -7  -9   1      257.69      235.30      8.58 o 
  -6  -9   1      423.94      413.69      9.47 o 
  -5  -9   1      545.61      519.45     11.19 o 
  -4  -9   1     1142.25     1165.67     22.56 o 
  -3  -9   1       17.21       22.74      3.04 o 
  -2  -9   1     1129.94     1095.59     31.56 o 
  -1  -9   1        0.34       -0.79      1.56 o 
   0  -9   1       24.45       36.90      6.93 o 
   1  -9   1        0.27        0.95      1.38 o 
   2  -9   1      896.75      832.42     17.91 o 
   3  -9   1        9.90       12.22      2.00 o 
   4  -9   1      197.82      199.63      6.45 o 
  -9  -8   1      593.84      574.77     17.85 o 
  -8  -8   1        0.08       -1.29      0.86 o 
  -7  -8   1      312.01      312.95      7.26 o 
  -6  -8   1      311.97      300.76      6.83 o 
  -5  -8   1     1028.03     1075.93     16.66 o 
  -4  -8   1        1.08        1.48      0.88 o 
  -3  -8   1     1135.33     1232.86     23.44 o 
  -2  -8   1        4.46        4.51      2.01 o 
  -1  -8   1      973.31     1017.51     20.53 o 
   0  -8   1       55.25       55.30      2.91 o 
   1  -8   1     2278.58     2153.20     41.63 o 
   2  -8   1        9.85        9.83      2.28 o 
   3  -8   1      987.74      974.62     20.45 o 
   4  -8   1       27.97       23.22      2.37 o 
   5  -8   1      357.99      354.36      9.42 o 
  -9  -7   1      321.09      303.22      7.56 o 
  -8  -7   1      515.39      502.82     13.53 o 
  -6  -7   1     1032.44     1006.11     18.81 o 
  -5  -7   1       78.71       75.92      2.62 o 
  -4  -7   1     3052.07     3242.10     47.21 o 
  -3  -7   1       12.33       14.83      0.97 o 
  -2  -7   1     2643.44     2819.70     51.57 o 
  -1  -7   1       43.09       35.90      2.27 o 
   0  -7   1     1399.89     1464.32     28.54 o 
   1  -7   1       39.70       37.55      2.47 o 
   2  -7   1      631.11      624.61     13.52 o 
   3  -7   1      236.55      221.80      6.52 o 
   4  -7   1      210.12      196.69      5.95 o 
   5  -7   1        1.26        1.50      1.44 o 
   6  -7   1      314.61      319.16      8.75 o 
  -9  -6   1      624.52      619.40     13.01 o 
  -8  -6   1      253.94      224.82      5.86 o 
  -7  -6   1      551.21      557.48     12.28 o 
  -5  -6   1      323.52      358.02      7.46 o 
  -4  -6   1      429.15      442.45      8.66 o 
  -3  -6   1     2283.64     2381.36     34.72 o 
  -2  -6   1      401.60      380.22      7.87 o 
  -1  -6   1      924.30      903.39     14.40 o 
   0  -6   1     1020.86     1021.74     20.15 o 
   1  -6   1     3392.06     3291.10     61.92 o 
   2  -6   1      969.52      906.45     18.43 o 
   3  -6   1     1232.00     1142.57     22.96 o 
   4  -6   1       45.49       45.42      3.07 o 
   5  -6   1      290.90      297.51      7.86 o 
   6  -6   1      237.28      220.06      6.64 o 
  -9  -5   1      549.80      562.38     12.00 o 
  -8  -5   1      160.81      156.30      4.60 o 
  -7  -5   1     1398.73     1348.57     24.78 o 
  -6  -5   1        3.37        2.77      0.99 o 
  -4  -5   1     4171.81     4639.29     79.90 o 
  -3  -5   1      825.19      863.99     15.56 o 
  -2  -5   1     1004.48     1005.33     14.97 o 
  -1  -5   1     3351.83     3642.36     85.64 o 
   0  -5   1      810.53      867.33     17.07 o 
   1  -5   1     4755.78     5106.49     95.49 o 
   2  -5   1     1403.21     1406.08     27.33 o 
   3  -5   1      524.55      509.82     11.11 o 
   4  -5   1      481.79      469.59     10.62 o 
   5  -5   1      459.35      424.66     10.03 o 
   6  -5   1      213.75      212.85      7.45 o 
   7  -5   1       86.16       86.67      4.04 o 
  -9  -4   1       27.03       33.14      6.75 o 
  -8  -4   1     1139.91     1093.46     20.70 o 
  -7  -4   1      120.70      114.94      3.58 o 
  -6  -4   1     2517.46     2611.29     45.87 o 
  -5  -4   1       34.80       36.77      3.30 o 
  -4  -4   1     4410.07     4781.51     87.58 o 
  -3  -4   1      591.81      603.17     11.09 o 
  -2  -4   1     1921.08     1837.91     31.84 o 
  -1  -4   1       11.87        5.19      1.06 o 
   0  -4   1     1446.39     1352.01     36.71 o 
   1  -4   1       46.08       68.86      2.48 o 
   2  -4   1     1009.77      999.22     19.62 o 
   3  -4   1     1118.20     1083.18     16.82 o 
   4  -4   1      912.02      875.21     17.86 o 
   5  -4   1      152.22      147.02      4.68 o 
   6  -4   1     2184.23     2206.71     43.01 o 
   7  -4   1       12.66       10.14      1.80 o 
   8  -4   1      374.13      386.85     14.54 o 
  -9  -3   1      323.15      317.34      7.93 o 
  -8  -3   1        5.19        3.51      1.14 o 
  -7  -3   1      469.19      467.60      9.68 o 
  -6  -3   1       84.91       69.92      2.52 o 
  -5  -3   1     1094.03     1084.81     19.67 o 
  -4  -3   1       22.92       13.90      1.05 o 
  -2  -3   1     2160.60     2477.30     42.63 o 
  -1  -3   1     2330.23     2435.44     35.37 o 
   0  -3   1      565.92      670.97     10.00 o 
   1  -3   1     7545.48     7048.81    133.36 o 
   2  -3   1      209.05      243.79      4.19 o 
   3  -3   1     2074.54     2060.83     31.10 o 
   4  -3   1       31.29       50.95      1.64 o 
   5  -3   1     2219.50     2182.13     55.79 o 
   6  -3   1        0.25        2.00      1.25 o 
   7  -3   1      123.17      124.13      6.92 o 
   8  -3   1       81.70       87.13      5.92 o 
  -9  -2   1      234.90      238.75      6.56 o 
  -8  -2   1      645.32      657.63     13.16 o 
  -7  -2   1      317.60      313.39      6.98 o 
  -6  -2   1     1825.29     1885.48     33.48 o 
  -5  -2   1      133.41      143.27      3.60 o 
  -4  -2   1     3897.35     4137.17     71.25 o 
  -3  -2   1     2203.47     2297.23     39.74 o 
  -1  -2   1     1458.36     1567.20     27.04 o 
   0  -2   1     7878.71     7594.82    182.66 o 
   1  -2   1     3168.42     2988.27    148.61 o 
   2  -2   1     1166.33     1158.32     17.59 o 
   3  -2   1     1111.90     1158.65     15.01 o 
   4  -2   1     2612.28     2534.86     32.33 o 
   5  -2   1      264.56      280.08      4.39 o 
   6  -2   1     3945.58     3858.91     58.13 o 
   7  -2   1       12.61        8.31      1.29 o 
   8  -2   1      196.09      176.84      8.24 o 
  -9  -1   1      130.91      130.51      4.22 o 
  -8  -1   1      168.23      167.47      4.65 o 
  -7  -1   1      894.42      863.63     16.34 o 
  -6  -1   1      332.83      316.49      7.10 o 
  -5  -1   1     7351.77     7523.15    109.85 o 
  -4  -1   1      335.24      275.74      4.48 o 
  -3  -1   1       76.31       52.46      1.60 o 
   0  -1   1        2.01        2.58      0.37 o 
   1  -1   1     2304.81     2200.37     42.73 o 
   2  -1   1      841.54      745.30     15.48 o 
   3  -1   1      157.75      103.00      2.46 o 
   4  -1   1     1307.28     1237.86     19.20 o 
   5  -1   1     1327.62     1328.97     19.87 o 
   6  -1   1      168.37      153.51      3.86 o 
   7  -1   1     1269.99     1265.56     33.25 o 
   8  -1   1      284.72      302.52     16.84 o 
   9  -1   1      520.69      560.99     18.98 o 
  -9   0   1      440.00      456.68      9.91 o 
  -8   0   1       32.98       30.96      2.07 o 
  -7   0   1      941.70      933.02     17.48 o 
  -6   0   1      504.09      476.57      9.45 o 
  -5   0   1     2921.06     2995.10     71.24 o 
  -4   0   1      977.38      994.41     17.80 o 
  -3   0   1     1469.53     1442.37     25.17 o 
  -2   0   1       50.04       44.65      1.81 o 
  -1   0   1     1660.03     1573.71     30.84 o 
   1   0   1     9746.98     9035.93    250.88 o 
   2   0   1      603.38      770.02     11.35 o 
   3   0   1      442.61      402.06      6.29 o 
   4   0   1      315.07      297.06      8.32 o 
   5   0   1      855.78      817.02     14.93 o 
   6   0   1     1440.36     1449.84     22.36 o 
   7   0   1      725.36      727.02     13.89 o 
   8   0   1     1134.69     1143.81     30.71 o 
   9   0   1       82.02       84.01      4.61 o 
  -9   1   1        0.12        1.24      2.20 o 
  -8   1   1      590.46      612.13     12.26 o 
  -7   1   1      243.72      239.30      5.61 o 
  -6   1   1     1365.79     1381.71     24.80 o 
  -5   1   1      439.15      469.07      9.05 o 
  -4   1   1     3663.97     3473.49     69.21 o 
  -3   1   1       22.69       26.85      1.87 o 
  -2   1   1      683.12      584.62     12.56 o 
  -1   1   1      476.96      461.88      6.89 o 
   0   1   1     6693.06     6024.82    251.55 o 
   1   1   1      459.87      505.96     10.78 o 
   2   1   1      492.51      500.84      9.15 o 
   3   1   1        3.46        9.70      0.60 o 
   4   1   1     1724.26     1663.19     24.19 o 
   5   1   1       37.25       28.22      1.14 o 
   6   1   1     1067.62     1101.44     16.54 o 
   7   1   1      296.63      274.32      6.23 o 
   8   1   1      316.34      309.07     10.14 o 
   9   1   1        2.07        0.98      1.56 o 
  -8   2   1      268.68      274.13     11.07 o 
  -7   2   1      281.12      283.59      5.47 o 
  -6   2   1      625.36      605.65     11.59 o 
  -5   2   1     1945.80     1875.52     27.70 o 
  -4   2   1     1370.86     1374.66     20.39 o 
  -3   2   1      596.79      595.62      9.12 o 
  -2   2   1       26.98       26.69      1.34 o 
  -1   2   1     1611.89     1542.69     19.65 o 
   0   2   1      801.88      950.34     17.63 o 
   1   2   1      299.26      255.82      5.11 o 
   2   2   1     9868.93    10917.02    317.56 o 
   3   2   1     6013.15     6387.76     81.28 o 
   4   2   1      512.10      510.76      7.87 o 
   5   2   1     1430.24     1522.36     22.33 o 
   6   2   1        7.98        5.11      2.28 o 
   7   2   1     2667.32     2790.51     58.52 o 
   8   2   1       13.92       10.22      1.96 o 
   9   2   1      787.42      788.42     22.50 o 
  10   2   1       27.06       23.31      2.95 o 
  -8   3   1       15.14       18.66      3.40 o 
  -7   3   1      737.59      746.76     23.16 o 
  -6   3   1      153.11      170.22      3.72 o 
  -5   3   1     1237.67     1264.70     16.74 o 
  -4   3   1     1997.72     1929.94     28.20 o 
  -3   3   1      376.95      334.78      4.80 o 
  -2   3   1     3847.88     3608.19     45.80 o 
  -1   3   1     1005.86      931.74     13.95 o 
   0   3   1     5198.27     5115.65     96.02 o 
   1   3   1      690.70      860.54     13.31 o 
   2   3   1      463.80      474.91      9.00 o 
   3   3   1     1211.08     1328.37     17.09 o 
   4   3   1     1481.41     1502.79     19.30 o 
   5   3   1      505.28      578.99      8.99 o 
   6   3   1      935.05      970.41     17.93 o 
   7   3   1      875.64      908.49     17.15 o 
   8   3   1      275.83      266.09      6.38 o 
   9   3   1      435.01      388.82     12.65 o 
  10   3   1      195.24      195.78      8.12 o 
  -8   4   1      421.38      463.68     16.73 o 
  -7   4   1      255.33      268.35     10.89 o 
  -6   4   1      338.23      305.97      7.96 o 
  -5   4   1      198.26      194.56      5.57 o 
  -4   4   1     2314.84     2210.89     32.32 o 
  -3   4   1       10.59        6.49      0.52 o 
  -2   4   1     3798.76     3726.94     47.14 o 
  -1   4   1      300.78      260.30      4.33 o 
   0   4   1      737.25      719.16     14.02 o 
   1   4   1     4511.94     4557.40     70.66 o 
   2   4   1      459.01      435.43      7.37 o 
   3   4   1     3264.88     3498.42     52.37 o 
   4   4   1     2720.98     2897.43     36.77 o 
   5   4   1     2156.43     2342.45     36.84 o 
   6   4   1      579.51      596.87     11.63 o 
   7   4   1     1058.94     1028.89     19.24 o 
   8   4   1      701.05      708.51     20.32 o 
   9   4   1      172.86      166.78      7.11 o 
  10   4   1      139.12      157.64      7.21 o 
  -7   5   1      363.96      389.16     10.12 o 
  -6   5   1       50.92       39.65      2.88 o 
  -5   5   1      237.47      264.91      7.07 o 
  -4   5   1      453.26      443.88     17.48 o 
  -3   5   1      910.00      926.36     18.74 o 
  -2   5   1      178.95      177.02      3.30 o 
  -1   5   1     5184.24     5189.83    119.45 o 
   0   5   1     1147.40     1289.30     24.70 o 
   1   5   1      113.03       88.55      2.61 o 
   2   5   1     1941.41     2318.69     42.34 o 
   3   5   1     2647.33     2984.31     74.70 o 
   4   5   1      323.05      352.91      5.90 o 
   5   5   1     1625.25     1787.23     23.06 o 
   6   5   1      748.71      762.38     14.48 o 
   7   5   1      673.52      688.05     13.49 o 
   8   5   1      142.28      151.42      6.43 o 
   9   5   1      247.15      235.30      8.91 o 
  10   5   1      270.33      288.58     10.74 o 
  -6   6   1      671.89      666.72     15.09 o 
  -5   6   1        0.46        0.96      2.34 o 
  -4   6   1     1585.80     1538.14     30.45 o 
  -3   6   1       36.83       36.04      2.51 o 
  -2   6   1     2437.49     2435.74     46.39 o 
  -1   6   1      468.56      505.28     10.78 o 
   0   6   1     1642.78     1684.57     25.51 o 
   1   6   1      929.37     1062.64     16.43 o 
   2   6   1     1966.74     2017.25     37.10 o 
   3   6   1      393.58      386.47      8.00 o 
   4   6   1     1478.25     1527.57     28.65 o 
   5   6   1      110.35      104.87      4.39 o 
   6   6   1     1873.60     2005.70     51.71 o 
   7   6   1       42.12       33.92      3.05 o 
   8   6   1     1181.92     1103.98     30.27 o 
   9   6   1      114.90       98.51      5.34 o 
  10   6   1      527.75      516.58     16.61 o 
  -6   7   1       17.86       15.37      2.19 o 
  -5   7   1      261.52      246.68      7.09 o 
  -4   7   1        0.45        2.02      1.33 o 
  -3   7   1      268.64      274.75      7.17 o 
  -2   7   1      256.31      242.69      6.39 o 
  -1   7   1      932.33      940.50     19.01 o 
   0   7   1      232.35      228.83      5.79 o 
   1   7   1     1962.14     2182.66     32.96 o 
   2   7   1       93.40       89.98      2.70 o 
   3   7   1     1838.87     1967.86     36.44 o 
   4   7   1      877.94      894.09     17.85 o 
   5   7   1     1628.36     1687.28     31.78 o 
   6   7   1      177.73      175.43      6.56 o 
   7   7   1      704.79      698.58     19.99 o 
   8   7   1        2.23        2.27      1.54 o 
   9   7   1      931.75      874.34     25.13 o 
  -5   8   1       92.34       94.13      4.25 o 
  -4   8   1       69.15       69.51      3.52 o 
  -3   8   1      553.68      554.76     12.63 o 
  -2   8   1     1088.35     1045.80     21.42 o 
  -1   8   1      567.95      555.49     18.01 o 
   0   8   1      875.97      857.92     17.58 o 
   1   8   1     1213.71     1168.47     23.12 o 
   2   8   1      813.02      873.89     24.82 o 
   3   8   1     1528.56     1633.36     30.54 o 
   4   8   1     1352.85     1419.57     26.87 o 
   5   8   1       26.43       18.49      1.68 o 
   6   8   1     1013.11     1045.73     28.23 o 
   7   8   1      194.62      211.48      7.88 o 
   8   8   1      422.12      384.55     12.59 o 
   9   8   1       88.47       78.00      4.92 o 
  -4   9   1      213.44      225.08      6.88 o 
  -3   9   1      208.72      184.68      7.53 o 
  -2   9   1      102.18      104.21      4.19 o 
  -1   9   1      430.56      424.05     10.06 o 
   0   9   1       60.81       63.79      3.11 o 
   1   9   1      222.37      205.68      5.69 o 
   2   9   1      903.09      867.48     25.29 o 
   3   9   1       19.96       25.54      2.76 o 
   4   9   1      831.79      810.53     16.09 o 
   5   9   1      351.27      337.56      6.33 o 
   6   9   1     1581.88     1575.71     30.24 o 
   7   9   1       47.35       38.69      3.21 o 
   8   9   1       96.55       96.58      5.14 o 
   9   9   1      205.05      184.02      7.89 o 
  -3  10   1      580.46      560.70     13.31 o 
  -2  10   1       87.20       74.13      3.74 o 
  -1  10   1      973.22      902.50     19.20 o 
   0  10   1      672.84      592.06     13.27 o 
   1  10   1      853.82      832.00     17.53 o 
   2  10   1      143.64      117.36      6.07 o 
   3  10   1      901.58      960.15     28.07 o 
   4  10   1      170.36      156.33      7.13 o 
   5  10   1      267.03      285.15      6.94 o 
   6  10   1      186.60      207.93      5.70 o 
   7  10   1      593.85      611.72     21.18 o 
   8  10   1       55.38       63.68      9.56 o 
  -2  11   1      235.78      236.61      8.83 o 
  -1  11   1       19.35       14.67      2.21 o 
   0  11   1      509.64      488.40     11.66 o 
   1  11   1       13.81       13.26      2.01 o 
   2  11   1      573.97      535.14     17.36 o 
   3  11   1       28.92       27.38      3.46 o 
   4  11   1      669.83      620.55     19.54 o 
   5  11   1      260.82      297.97     11.29 o 
   6  11   1      963.45      940.98     28.32 o 
   7  11   1      137.30      136.28      4.67 o 
   8  11   1      131.05      144.79      5.04 o 
   0  12   1        0.44        2.02      1.68 o 
   1  12   1      441.71      446.20     15.66 o 
   2  12   1      124.84      101.69      6.33 o 
   3  12   1      197.29      199.28      8.77 o 
   4  12   1        1.18        0.35      2.47 o 
   5  12   1      237.04      236.36      9.94 o 
   6  12   1      197.57      196.24      9.15 o 
   3  13   1      141.40      138.70      7.60 o 
   4  13   1      329.86      335.67     12.84 o 
  -5 -12   2      354.13      337.04     13.13 o 
  -4 -12   2       11.22       11.02      3.21 o 
  -3 -12   2      195.02      174.41      8.50 o 
  -2 -12   2       83.77       72.05      5.66 o 
  -1 -12   2      158.81      150.03      7.94 o 
   0 -12   2       50.06       52.96      3.59 o 
  -7 -11   2        2.23       -3.57      2.51 o 
  -6 -11   2      432.52      443.24     15.84 o 
  -5 -11   2       33.95       33.96      4.28 o 
  -4 -11   2      954.17      936.20     28.34 o 
  -3 -11   2        1.49       -2.92      2.38 o 
  -2 -11   2      294.85      313.78     11.97 o 
  -1 -11   2        1.00        1.09      2.29 o 
   0 -11   2      343.02      362.40      9.48 o 
   1 -11   2        5.59        2.87      1.76 o 
  -8 -10   2      329.59      308.82      8.21 o 
  -7 -10   2      288.02      287.46     16.04 o 
  -6 -10   2      318.51      320.24      7.98 o 
  -5 -10   2      385.00      390.72     13.89 o 
  -4 -10   2      422.38      403.31     14.07 o 
  -3 -10   2     3224.80     3036.14     82.77 o 
  -2 -10   2       23.08       25.77      3.58 o 
  -1 -10   2      847.11      828.17     25.16 o 
   0 -10   2      113.82      111.23      4.38 o 
   1 -10   2      526.07      509.88     14.76 o 
   2 -10   2       50.70       49.31      3.29 o 
   3 -10   2      200.43      185.53      6.30 o 
  -8  -9   2      302.25      289.40     12.58 o 
  -7  -9   2      126.84      128.43      4.13 o 
  -6  -9   2      472.25      492.34      8.66 o 
  -5  -9   2      671.53      649.36     10.71 o 
  -4  -9   2     1163.02     1203.53     23.30 o 
  -3  -9   2     2471.88     2536.55     69.42 o 
  -2  -9   2      681.11      696.43     21.26 o 
  -1  -9   2      520.48      489.67     15.92 o 
   0  -9   2      194.22      186.88      7.18 o 
   1  -9   2        1.35        4.76      1.51 o 
   2  -9   2     1114.28     1012.03     21.27 o 
   3  -9   2      128.76      128.46      4.89 o 
   4  -9   2      160.99      167.95      7.50 o 
  -9  -8   2      173.22      169.06      6.45 o 
  -8  -8   2      291.29      288.25      7.14 o 
  -7  -8   2      283.91      266.16      6.48 o 
  -6  -8   2      436.33      450.25     15.72 o 
  -5  -8   2      126.00      117.52      3.00 o 
  -4  -8   2      664.19      713.33     11.36 o 
  -3  -8   2      683.82      715.24     11.22 o 
  -2  -8   2     3237.64     3266.79     88.10 o 
  -1  -8   2       34.82       25.61      3.12 o 
   0  -8   2     1095.69     1119.62     22.57 o 
   1  -8   2       82.82       79.78      4.46 o 
   2  -8   2     1308.48     1261.80     25.55 o 
   3  -8   2       30.16       34.64      4.30 o 
   4  -8   2      196.63      198.98      6.23 o 
   5  -8   2       83.87       96.43      4.32 o 
  -9  -7   2      316.98      309.12      8.16 o 
  -8  -7   2       21.13       25.44      2.08 o 
  -7  -7   2      607.55      515.93     44.02 o 
  -6  -7   2       54.02       46.29      5.30 o 
  -5  -7   2     1073.47     1074.72     19.74 o 
  -4  -7   2      531.75      552.94      9.01 o 
  -3  -7   2     2891.99     2988.31     43.51 o 
  -2  -7   2        0.09        0.82      0.51 o 
  -1  -7   2      553.44      586.39     12.45 o 
   0  -7   2       92.61      100.31      3.55 o 
   1  -7   2     1527.50     1447.64     30.58 o 
   2  -7   2     2046.29     1879.67     36.61 o 
   3  -7   2      198.00      209.64      7.65 o 
   4  -7   2       24.26       30.22      2.49 o 
   5  -7   2      165.70      165.68      5.53 o 
   6  -7   2       17.12       19.05      2.31 o 
  -9  -6   2      224.64      211.64      5.94 o 
  -8  -6   2      359.12      342.41     12.75 o 
  -7  -6   2       60.80       64.32      2.69 o 
  -5  -6   2       18.40       17.36      1.36 o 
  -4  -6   2      338.85      333.08      6.83 o 
  -3  -6   2        1.91        5.30      0.67 o 
  -2  -6   2     1037.17     1150.17     17.14 o 
  -1  -6   2      477.98      529.53      7.22 o 
   0  -6   2     1934.21     1969.39     37.59 o 
   1  -6   2       15.14       16.55      1.61 o 
   2  -6   2     1852.55     1766.42     34.23 o 
   3  -6   2       20.24       23.00      2.45 o 
   4  -6   2      218.19      227.17      6.31 o 
   5  -6   2        0.04        1.26      1.29 o 
   6  -6   2      320.40      319.47      8.54 o 
  -9  -5   2      701.53      703.06     14.47 o 
  -8  -5   2      194.04      181.78      5.08 o 
  -7  -5   2      291.94      281.12      7.58 o 
  -6  -5   2     1549.71     1558.35     28.12 o 
  -4  -5   2      107.65      148.75      3.65 o 
  -3  -5   2     1753.59     1815.87     31.76 o 
  -2  -5   2       20.94       31.98      1.14 o 
  -1  -5   2     1124.67     1069.17     19.51 o 
   0  -5   2      413.76      389.38     15.87 o 
   1  -5   2     6901.74     7046.57    131.27 o 
   2  -5   2      303.18      310.18      7.28 o 
   3  -5   2     2342.01     2225.92     42.59 o 
   4  -5   2        0.97        1.90      1.55 o 
   5  -5   2      893.47      856.30     20.96 o 
   6  -5   2       87.49       80.96      3.66 o 
   7  -5   2      523.27      538.38     12.81 o 
  -9  -4   2      220.76      235.39      6.29 o 
  -8  -4   2      511.39      490.90     10.45 o 
  -7  -4   2     1819.25     1742.59     31.48 o 
  -6  -4   2      319.53      336.29     16.63 o 
  -5  -4   2     1987.16     1991.90     38.15 o 
  -4  -4   2     1197.25     1206.52     31.31 o 
  -3  -4   2      901.33      910.14     16.34 o 
  -2  -4   2      141.27      128.20      2.85 o 
  -1  -4   2     1247.00     1335.07     19.52 o 
   0  -4   2     1903.24     1978.42     26.72 o 
   1  -4   2     2143.76     2064.24     60.08 o 
   2  -4   2      719.23      673.15     18.51 o 
   3  -4   2      641.99      574.28     18.67 o 
   4  -4   2     1693.24     1592.53     31.02 o 
   5  -4   2     1025.64      922.64     19.02 o 
   6  -4   2     1278.23     1168.98     23.90 o 
   7  -4   2      470.54      477.17     11.86 o 
   8  -4   2      258.53      268.00     11.23 o 
  -9  -3   2      205.14      214.72      5.86 o 
  -8  -3   2     1298.32     1282.33     23.93 o 
  -7  -3   2        0.12       11.81      1.79 o 
  -6  -3   2     1892.54     1877.12     33.43 o 
  -5  -3   2       18.14       16.68      1.65 o 
  -4  -3   2     2233.30     2369.77     41.27 o 
  -2  -3   2     3111.90     3385.79     58.30 o 
  -1  -3   2     3086.14     3226.35     46.93 o 
   0  -3   2     3108.06     3183.75     69.37 o 
   1  -3   2     2633.69     2433.09     45.53 o 
   2  -3   2      157.46      100.70      3.94 o 
   3  -3   2        4.17       21.81      1.59 o 
   4  -3   2     1117.54     1092.25     17.04 o 
   5  -3   2      634.44      600.51     18.67 o 
   6  -3   2     1027.02      987.74     20.38 o 
   7  -3   2      158.46      150.13      5.85 o 
   8  -3   2      254.45      257.55     10.77 o 
  -9  -2   2      520.75      515.40     11.08 o 
  -8  -2   2       60.03       56.64      2.62 o 
  -7  -2   2      977.27      946.57     17.87 o 
  -6  -2   2       31.75       25.07      1.67 o 
  -5  -2   2      989.95      919.03     19.64 o 
  -4  -2   2      403.54      438.14      8.46 o 
  -3  -2   2     3636.37     3684.77     63.63 o 
  -2  -2   2     2656.54     2778.01     69.28 o 
  -1  -2   2     5833.48     6076.27    105.11 o 
   0  -2   2      421.11      477.94      7.13 o 
   2  -2   2        1.23        0.53      0.39 o 
   3  -2   2        3.02        5.23      0.77 o 
   4  -2   2      315.28      324.13      6.80 o 
   5  -2   2     2599.16     2480.06     67.57 o 
   6  -2   2      231.42      230.95      7.48 o 
   8  -2   2       75.12       18.95      2.77 o 
  -9  -1   2       59.11       62.11      2.89 o 
  -8  -1   2     1008.06     1033.18     19.58 o 
  -7  -1   2      113.07      113.98      3.50 o 
  -6  -1   2     1563.25     1564.86     44.79 o 
  -5  -1   2        5.33        6.71      0.94 o 
  -4  -1   2     4053.43     4201.63     74.06 o 
  -3  -1   2     3055.47     3168.98     54.56 o 
  -2  -1   2        1.75        3.77      0.54 o 
  -1  -1   2     1385.48     1511.32     54.67 o 
   0  -1   2      215.34      175.49      5.37 o 
   1  -1   2      234.39      217.72     12.37 o 
   2  -1   2       33.77       18.09      1.87 o 
   3  -1   2      591.41      644.01     10.16 o 
   4  -1   2      498.59      429.75      7.19 o 
   5  -1   2      148.89      148.06      3.22 o 
   6  -1   2     1493.54     1473.78     27.78 o 
   7  -1   2       15.28       10.57      1.36 o 
   8  -1   2      456.57      393.97     64.74 o 
   9  -1   2        1.71        0.62      1.35 o 
  -9   0   2       17.26       21.67      2.58 o 
  -8   0   2      208.18      194.56      5.11 o 
  -7   0   2        0.84        1.05      0.85 o 
  -6   0   2      216.56      214.77      5.03 o 
  -5   0   2     1032.71      968.34     17.65 o 
  -4   0   2      871.10      860.68     15.59 o 
  -3   0   2      428.42      364.67      7.67 o 
  -2   0   2     3075.99     3197.18     57.13 o 
  -1   0   2    13393.88    11295.40    561.50 o 
   0   0   2     2221.91     2303.90     41.81 o 
   1   0   2    22560.07    20292.93    528.42 o 
   2   0   2     1654.78     1699.72     31.59 o 
   3   0   2     1189.64     1109.25     20.59 o 
   4   0   2      682.89      721.69     11.30 o 
   5   0   2      967.98     1028.17     19.19 o 
   6   0   2        2.98        1.25      1.40 o 
   7   0   2      407.58      434.46     12.80 o 
   8   0   2      692.64      723.24     20.33 o 
   9   0   2      535.29      556.64     12.34 o 
  -8   1   2      125.37      128.74      3.92 o 
  -7   1   2      382.09      382.05      8.11 o 
  -6   1   2      465.82      456.95      9.14 o 
  -5   1   2      748.09      732.67     13.60 o 
  -4   1   2     1353.71     1399.71     24.71 o 
  -3   1   2     4945.91     4942.77     85.26 o 
  -2   1   2      313.17      297.44      4.71 o 
  -1   1   2      190.49      135.33      3.45 o 
   0   1   2       13.97        8.51      0.52 o 
   1   1   2     6517.45     6984.07    181.53 o 
   2   1   2    22053.47    20116.45    398.88 o 
   3   1   2     1371.76     1310.90     23.87 o 
   4   1   2     2040.80     2140.24     44.53 o 
   5   1   2      961.26      944.44     26.21 o 
   6   1   2      696.87      735.19     14.13 o 
   7   1   2      549.15      554.12     15.86 o 
   8   1   2      242.24      233.33      8.20 o 
   9   1   2      753.57      728.82     20.91 o 
  -8   2   2      332.83      355.48     13.32 o 
  -7   2   2        3.04        2.81      1.42 o 
  -6   2   2     1239.75     1304.81     23.52 o 
  -5   2   2      739.91      698.02     13.00 o 
  -4   2   2      802.14      770.92     11.84 o 
  -2   2   2     3164.65     3041.04     44.53 o 
  -1   2   2     3013.33     3001.28     39.06 o 
   0   2   2    25665.44    21022.26    591.43 o 
   1   2   2     1515.74     1728.28     32.13 o 
   2   2   2    46402.44    43090.79   1607.99 o 
   3   2   2       57.65       87.03      1.81 o 
   4   2   2     8499.58     9075.81    225.83 o 
   5   2   2        8.51        3.22      0.60 o 
   6   2   2      328.91      360.04      7.43 o 
   7   2   2      739.45      727.91     20.24 o 
   8   2   2      671.81      664.36     19.01 o 
   9   2   2        2.88        0.92      1.55 o 
  10   2   2      488.40      506.87     15.89 o 
  -8   3   2       27.35       28.15      4.00 o 
  -7   3   2      522.83      513.82     17.19 o 
  -6   3   2       12.36        9.53      1.00 o 
  -5   3   2      434.24      407.41      6.09 o 
  -4   3   2      112.35      112.62      2.20 o 
  -3   3   2     1546.06     1543.56     19.93 o 
  -2   3   2       53.27       69.71      1.63 o 
  -1   3   2     6447.22     6483.41    121.96 o 
   0   3   2       75.30      104.13      2.14 o 
   1   3   2     3449.51     3492.82     53.37 o 
   2   3   2      841.29      936.14     17.96 o 
   3   3   2    12189.33    13797.37    209.00 o 
   4   3   2        0.17        0.39      0.56 o 
   5   3   2     2616.91     2885.53     52.17 o 
   6   3   2      527.35      556.45     10.93 o 
   7   3   2      947.24      959.52     26.02 o 
   8   3   2        4.72        9.65      1.79 o 
   9   3   2      205.37      217.74      8.31 o 
  10   3   2        1.66        0.69      1.72 o 
  -7   4   2      259.47      282.58     11.31 o 
  -6   4   2      819.69      853.18     18.21 o 
  -5   4   2       22.40       38.77      3.08 o 
  -4   4   2      169.43      172.02      3.00 o 
  -3   4   2      139.67      135.67      2.38 o 
  -2   4   2     1374.46     1396.06     18.00 o 
  -1   4   2      511.10      512.40     10.43 o 
   0   4   2     1081.69     1058.08     20.21 o 
   1   4   2      257.58      314.37      5.30 o 
   2   4   2     2644.10     2748.77     40.96 o 
   3   4   2     1306.15     1421.23     21.66 o 
   4   4   2      730.84      616.04      9.77 o 
   5   4   2      574.67      645.61     10.26 o 
   6   4   2     1675.79     1709.95     44.27 o 
   7   4   2        6.71        8.84      1.66 o 
   8   4   2      399.27      403.39     12.77 o 
   9   4   2      157.05      135.70      6.26 o 
  10   4   2      322.30      310.54     11.16 o 
  -7   5   2      235.65      245.24     10.58 o 
  -6   5   2      185.58      177.37      5.70 o 
  -5   5   2      166.46      164.56      5.17 o 
  -4   5   2      314.40      311.77      7.70 o 
  -3   5   2      121.72      127.50      2.32 o 
  -2   5   2     1455.47     1478.15     24.39 o 
  -1   5   2     1313.31     1327.70     25.58 o 
   0   5   2     1381.90     1387.15     34.30 o 
   1   5   2       16.19        4.57      0.82 o 
   2   5   2      327.90      340.56      5.70 o 
   3   5   2     1596.64     1780.97     27.01 o 
   4   5   2      848.83      950.23     14.79 o 
   5   5   2     2203.95     2379.16     35.94 o 
   6   5   2       96.66       95.64      4.45 o 
   7   5   2     1776.77     1688.37     44.17 o 
   8   5   2        0.25        0.36      1.38 o 
   9   5   2      145.60      136.92      6.29 o 
  10   5   2        2.69        3.68      2.01 o 
  -6   6   2       59.52       60.65      3.38 o 
  -5   6   2      507.16      502.21     11.70 o 
  -4   6   2      329.69      322.64      9.65 o 
  -3   6   2      500.38      488.73     12.13 o 
  -2   6   2      156.62      167.89      4.73 o 
  -1   6   2     1918.02     1778.54     34.10 o 
   0   6   2      299.38      314.00      7.04 o 
   1   6   2      381.88      514.59     10.59 o 
   2   6   2      964.19     1055.55     19.83 o 
   3   6   2     1553.23     1584.61     24.10 o 
   4   6   2     1765.52     1819.26     27.74 o 
   5   6   2     1410.89     1439.74     22.17 o 
   6   6   2     1607.58     1699.73     44.18 o 
   7   6   2     1317.39     1279.52     34.18 o 
   8   6   2      197.19      203.98      7.87 o 
   9   6   2      433.56      402.37     13.23 o 
  10   6   2      563.83      553.13     17.43 o 
  -6   7   2      439.29      464.25     11.56 o 
  -5   7   2       29.24       39.09      2.86 o 
  -4   7   2      737.46      715.00     15.55 o 
  -3   7   2       90.14       82.88      5.74 o 
  -2   7   2     2327.08     2303.42     44.21 o 
  -1   7   2        1.43       -0.24      1.10 o 
   0   7   2      864.53      870.91     17.49 o 
   1   7   2       51.12       69.55      1.92 o 
   2   7   2     1474.85     1508.85     28.04 o 
   3   7   2       64.37       60.75      2.30 o 
   4   7   2      491.67      531.47      9.01 o 
   5   7   2      233.88      230.06      5.75 o 
   6   7   2      567.73      594.34     17.01 o 
   7   7   2        7.41        5.34      1.62 o 
   8   7   2      625.79      615.85     18.29 o 
   9   7   2      453.01      414.70     13.65 o 
  10   7   2      677.45      654.11     20.07 o 
  -5   8   2      434.40      425.67     10.71 o 
  -4   8   2       15.84       15.81      2.67 o 
  -3   8   2      899.05      910.47     19.15 o 
  -2   8   2      212.57      198.53      9.57 o 
  -1   8   2     1472.18     1433.03     28.29 o 
   0   8   2       38.73       31.51      2.24 o 
   1   8   2     1650.02     1594.32     30.87 o 
   2   8   2      404.81      384.77      9.05 o 
   3   8   2     3178.65     3478.10     63.60 o 
   4   8   2       45.29       47.66      2.52 o 
   5   8   2     2413.96     2558.22     39.31 o 
   6   8   2      104.56       99.65      4.69 o 
   7   8   2      570.73      554.94     16.45 o 
   8   8   2      113.67      110.55      5.57 o 
   9   8   2      632.91      606.79     18.54 o 
  -4   9   2      296.98      310.34      8.52 o 
  -3   9   2      325.46      312.67      8.34 o 
  -2   9   2      842.44      807.61     17.30 o 
  -1   9   2       31.37       30.97      3.69 o 
   0   9   2      174.88      188.33      5.46 o 
   1   9   2      348.81      331.56      7.95 o 
   2   9   2      381.30      378.53     12.49 o 
   3   9   2      586.57      578.32     13.09 o 
   4   9   2      446.57      462.50      9.85 o 
   5   9   2      125.55      121.90      3.11 o 
   6   9   2      230.88      251.17      9.28 o 
   7   9   2       44.84       38.47      3.22 o 
   8   9   2       85.34       98.45      5.18 o 
   9   9   2        0.06       -2.13      1.42 o 
  -3  10   2       95.38      102.19      8.95 o 
  -2  10   2      146.43      156.09      5.38 o 
  -1  10   2      173.56      176.59      5.62 o 
   0  10   2      221.34      221.44      6.33 o 
   1  10   2      720.35      689.26     14.85 o 
   2  10   2     1698.28     1568.80     43.89 o 
   4  10   2      492.94      489.59     15.69 o 
   5  10   2      163.84      146.20      3.56 o 
   6  10   2      233.05      223.38      5.96 o 
   7  10   2      382.18      374.91      8.95 o 
   8  10   2       98.28       94.48      3.91 o 
  -2  11   2        9.01       14.74      2.25 o 
  -1  11   2      243.20      234.32      9.47 o 
   0  11   2      135.33      145.47      5.14 o 
   1  11   2      377.38      390.08      9.61 o 
   2  11   2       75.15       87.02      5.40 o 
   3  11   2      211.12      212.01      8.70 o 
   4  11   2      327.43      314.40     11.32 o 
   5  11   2      221.76      255.48      6.86 o 
   6  11   2      392.24      430.85      9.88 o 
   7  11   2      587.67      586.62     12.90 o 
   8  11   2       17.60       20.89      4.86 o 
   0  12   2      175.08      174.68      5.98 o 
   1  12   2        6.64        8.94      1.91 o 
   2  12   2     1362.79     1221.54     35.69 o 
   3  12   2        7.08        4.58      2.62 o 
   4  12   2      505.78      474.62     15.96 o 
   5  12   2       26.27       36.30      4.14 o 
   6  12   2      788.22      776.62     24.17 o 
   7  12   2      255.52      240.35     10.35 o 
   2  13   2       50.28       50.47      5.12 o 
   3  13   2      415.06      391.31     14.21 o 
   4  13   2        8.85        2.12      2.79 o 
   5  13   2      412.04      388.41     14.18 o 
  -4 -12   3      258.69      247.20     10.71 o 
  -3 -12   3      202.84      219.47      9.90 o 
  -2 -12   3      151.13      128.58      7.39 o 
  -1 -12   3      149.05      163.15      8.45 o 
  -6 -11   3      116.59      126.06      7.47 o 
  -5 -11   3      653.77      656.62     21.42 o 
  -4 -11   3      222.48      212.51      9.45 o 
  -3 -11   3      210.02      203.39      9.08 o 
  -2 -11   3      169.52      147.40      7.59 o 
  -1 -11   3      187.52      194.01      8.92 o 
   0 -11   3      205.15      223.48      6.90 o 
   1 -11   3      274.81      290.55      8.36 o 
  -7 -10   3        0.15       -1.41      0.94 o 
  -6 -10   3      450.09      441.20      8.09 o 
  -5 -10   3      133.98      134.07      7.20 o 
  -4 -10   3      467.37      464.60     15.81 o 
  -3 -10   3      329.64      331.01     12.10 o 
  -2 -10   3      680.13      714.22     22.27 o 
  -1 -10   3        2.72       -0.40      2.19 o 
   0 -10   3      385.01      380.45      9.58 o 
   1 -10   3       84.97       73.17      3.75 o 
   2 -10   3      625.23      633.39     14.68 o 
   3 -10   3       94.28       94.29      7.74 o 
  -8  -9   3        6.28        4.85      1.35 o 
  -7  -9   3     1317.34     1294.62     24.22 o 
  -6  -9   3       79.45       81.03      2.71 o 
  -5  -9   3     1064.59     1105.20     17.29 o 
  -4  -9   3        7.00        5.95      0.95 o 
  -3  -9   3     2270.93     2258.73     62.32 o 
  -2  -9   3      180.59      180.75      7.84 o 
  -1  -9   3      368.62      381.11     13.21 o 
   0  -9   3       94.88       94.65      3.88 o 
   1  -9   3      324.27      344.85      8.77 o 
   2  -9   3       15.94       12.90      2.01 o 
   3  -9   3      628.23      645.58     17.00 o 
   4  -9   3        0.29       -1.93      1.42 o 
  -8  -8   3      376.91      366.59      8.56 o 
  -7  -8   3      574.96      550.85     11.48 o 
  -6  -8   3      200.36      209.12      6.27 o 
  -5  -8   3      525.10      535.22     10.33 o 
  -4  -8   3      387.36      402.41      6.98 o 
  -3  -8   3        8.37        7.68      0.84 o 
  -2  -8   3      226.75      277.32     10.10 o 
  -1  -8   3     1796.23     1778.32     49.40 o 
   0  -8   3      543.37      537.55     11.94 o 
   1  -8   3       30.08       32.15      4.45 o 
   2  -8   3      587.36      589.30     13.22 o 
   3  -8   3      108.84       93.38      3.94 o 
   4  -8   3      305.92      308.89      8.40 o 
   5  -8   3       65.70       58.75      3.54 o 
  -9  -7   3       49.03       46.93      2.80 o 
  -8  -7   3     1046.17     1059.26     20.41 o 
  -7  -7   3      343.73      341.66      7.80 o 
  -6  -7   3      817.50      836.31     16.01 o 
  -5  -7   3      548.48      530.30     10.53 o 
  -4  -7   3      286.00      306.29      5.54 o 
  -3  -7   3     2259.38     2371.19     34.80 o 
  -2  -7   3     1400.64     1379.79     20.49 o 
  -1  -7   3      144.93      151.52      6.54 o 
   0  -7   3      804.29      812.17     24.15 o 
   1  -7   3       71.95       77.85      3.35 o 
   2  -7   3      193.41      192.17      5.58 o 
   3  -7   3      277.82      272.53      7.23 o 
   4  -7   3      345.65      326.76      8.44 o 
   5  -7   3      226.33      221.25     14.74 o 
   6  -7   3      207.33      204.53      6.59 o 
  -9  -6   3        0.66        1.22      1.18 o 
  -8  -6   3        2.27        4.85      1.75 o 
  -7  -6   3     1135.77     1072.73     20.28 o 
  -6  -6   3       51.44       36.58      2.02 o 
  -5  -6   3     1931.14     1985.04     35.18 o 
  -4  -6   3      335.37      323.92      6.73 o 
  -3  -6   3      628.12      657.73     10.32 o 
  -2  -6   3      371.29      376.92      6.18 o 
  -1  -6   3      648.44      681.72     10.38 o 
   0  -6   3      268.72      316.73      7.38 o 
   1  -6   3     2133.67     2021.09     38.72 o 
   2  -6   3      869.15      856.11     17.57 o 
   3  -6   3      441.51      427.60      9.86 o 
   4  -6   3        4.32        3.99      1.38 o 
   5  -6   3      833.15      774.75     16.75 o 
   6  -6   3       11.92       11.94      1.89 o 
  -9  -5   3        8.64        7.76      1.81 o 
  -8  -5   3      319.39      305.78      7.34 o 
  -7  -5   3       61.78       58.74      2.61 o 
  -6  -5   3      923.88      890.57     17.45 o 
  -5  -5   3       13.30        9.86      1.31 o 
  -4  -5   3     1704.16     1704.41     30.14 o 
  -3  -5   3      678.94      772.00     14.10 o 
  -2  -5   3     5159.92     5491.53    149.18 o 
  -1  -5   3      213.52      252.61      4.21 o 
   0  -5   3     5353.17     5425.62    108.36 o 
   1  -5   3      260.59      291.06      6.78 o 
   2  -5   3     2371.65     2367.22     45.00 o 
   3  -5   3        8.93       15.52      1.86 o 
   4  -5   3     1483.68     1338.12     29.14 o 
   5  -5   3      116.61      105.17      3.97 o 
   6  -5   3      374.26      366.97      9.24 o 
   7  -5   3       74.29       83.78      3.98 o 
  -9  -4   3      247.07      253.25      6.63 o 
  -8  -4   3       10.37       12.60      1.50 o 
  -7  -4   3     1750.15     1776.04     32.13 o 
  -6  -4   3      642.88      661.45     12.89 o 
  -5  -4   3     1923.87     1980.34     43.18 o 
  -3  -4   3     3186.88     3491.23     60.22 o 
  -2  -4   3      326.78      423.02      7.93 o 
  -1  -4   3     2225.79     2197.87     37.82 o 
   0  -4   3       86.90      122.23      4.18 o 
   1  -4   3     4364.14     4234.69    112.39 o 
   3  -4   3     1086.26     1032.85     33.62 o 
   5  -4   3     1465.87     1374.81     38.90 o 
   8  -4   3       10.31        3.30      1.93 o 
  -9  -3   3       62.71       67.34      3.09 o 
  -8  -3   3      502.70      504.33     10.69 o 
  -7  -3   3      773.28      752.36     14.65 o 
  -6  -3   3      468.80      478.41     14.15 o 
  -5  -3   3      523.46      487.86      9.64 o 
  -4  -3   3      528.61      530.33     13.63 o 
  -3  -3   3     1599.32     1572.19     31.74 o 
  -2  -3   3     3210.38     3550.48     61.16 o 
  -1  -3   3     1438.88     1557.79     22.66 o 
   0  -3   3    11145.49    12108.67    184.08 o 
   1  -3   3     3176.10     3078.90    174.27 o 
   2  -3   3     1678.62     1604.40     24.26 o 
   3  -3   3     2410.70     2502.36     38.43 o 
   4  -3   3     1286.11     1260.78     22.42 o 
   5  -3   3      633.32      601.17     14.21 o 
   6  -3   3      784.37      752.99     16.03 o 
   7  -3   3       35.28       35.72      2.63 o 
   8  -3   3      308.24      305.97     11.89 o 
  -9  -2   3       99.90      102.06      4.24 o 
  -8  -2   3      538.30      524.72     10.98 o 
  -7  -2   3       20.51       18.97      1.57 o 
  -6  -2   3     1364.48     1417.48     25.66 o 
  -5  -2   3      180.18      156.62      6.90 o 
  -4  -2   3     2218.74     2267.68     46.58 o 
  -3  -2   3       93.30      150.26      4.16 o 
  -2  -2   3     2831.57     2685.69     48.23 o 
  -1  -2   3      773.23      740.41     13.08 o 
   0  -2   3     4347.14     4185.06     90.16 o 
   1  -2   3     1502.92     1524.56     28.66 o 
   2  -2   3       69.70       43.76      1.93 o 
   3  -2   3      118.82       95.50      2.15 o 
   4  -2   3      542.67      523.09     10.92 o 
   5  -2   3     1406.65     1390.73     21.57 o 
   6  -2   3     1128.79     1120.71     19.62 o 
   7  -2   3      609.76      603.29     12.88 o 
   8  -2   3      797.61      831.41     25.52 o 
  -9  -1   3      206.24      211.26      6.87 o 
  -8  -1   3        1.67        1.73      1.00 o 
  -7  -1   3      999.96      986.07     18.56 o 
  -6  -1   3      198.17      207.72      5.00 o 
  -5  -1   3     1221.91     1160.23     21.00 o 
  -4  -1   3      713.08      759.91     13.98 o 
  -3  -1   3     1462.20     1419.03     27.34 o 
  -2  -1   3      241.75      241.49      3.37 o 
  -1  -1   3     3072.03     3037.34     54.83 o 
   0  -1   3      103.08       74.57      4.08 o 
   1  -1   3     4159.30     3999.90     75.29 o 
   2  -1   3       83.54       54.51      1.90 o 
   3  -1   3     4870.36     4578.27    108.52 o 
   4  -1   3      459.34      483.16      7.97 o 
   5  -1   3     1112.86     1044.58     17.84 o 
   6  -1   3      122.22      126.02      2.60 o 
   7  -1   3      673.45      681.04     11.31 o 
   8  -1   3      379.01      379.29     13.49 o 
   9  -1   3      206.28      203.23      9.26 o 
  -9   0   3       50.42       50.81      2.68 o 
  -8   0   3      123.78      138.50      4.17 o 
  -7   0   3      217.79      210.23      5.22 o 
  -6   0   3      871.69      867.71     16.59 o 
  -5   0   3      214.38      197.09      4.56 o 
  -4   0   3     4271.56     4396.33     75.64 o 
  -3   0   3      664.53      810.60     16.42 o 
  -2   0   3      239.73      182.56      4.98 o 
  -1   0   3     2656.47     2683.83     98.41 o 
   0   0   3     6961.12     6640.08    178.60 o 
   1   0   3      637.40      595.13     11.34 o 
   2   0   3     2358.86     2334.53     35.67 o 
   3   0   3       18.14       17.60      1.28 o 
   4   0   3     3671.12     3819.40     57.17 o 
   5   0   3       46.96       42.56      1.44 o 
   6   0   3     2693.03     2704.67     49.20 o 
   7   0   3      338.29      349.80      7.55 o 
   8   0   3     2301.89     2285.17     42.79 o 
   9   0   3       65.96       54.68      5.76 o 
  -8   1   3       96.30      101.76      7.98 o 
  -7   1   3      377.28      374.14      8.03 o 
  -6   1   3       49.45       51.66      2.15 o 
  -5   1   3     3614.14     3471.83     60.20 o 
  -4   1   3       42.73       36.63      2.27 o 
  -3   1   3     8442.70     8825.66    234.17 o 
  -2   1   3      795.48      834.02     16.05 o 
  -1   1   3    11861.57    11788.43    275.19 o 
   0   1   3        0.28       -0.72      0.48 o 
   1   1   3     3287.44     3335.06     62.84 o 
   2   1   3     3901.32     4446.03     83.74 o 
   3   1   3     4663.85     4779.78     86.90 o 
   4   1   3      916.58      995.80     18.50 o 
   5   1   3      935.17      949.46     17.85 o 
   6   1   3      164.04      163.38      4.23 o 
   7   1   3      310.63      304.84      9.66 o 
   8   1   3        7.22        8.39      1.77 o 
   9   1   3      887.07      886.72     24.76 o 
  -8   2   3      121.24      126.84      7.07 o 
  -7   2   3      153.74      151.14      4.16 o 
  -6   2   3      622.99      614.39     11.89 o 
  -5   2   3      640.15      614.40     11.65 o 
  -4   2   3      982.93     1002.55     18.02 o 
  -3   2   3     1262.50     1221.83     18.14 o 
  -2   2   3     1984.06     1995.02     28.97 o 
  -1   2   3     2012.27     1818.97     27.17 o 
   0   2   3        0.96        6.07      0.48 o 
   1   2   3     1309.95     1351.95     20.83 o 
   2   2   3      870.17      853.51     16.34 o 
   3   2   3     7067.62     7252.36    109.62 o 
   4   2   3       73.95       64.77      4.33 o 
   5   2   3      996.40      985.98     18.49 o 
   6   2   3      754.91      761.58     14.65 o 
   7   2   3        2.50        2.62      1.30 o 
   8   2   3     1716.03     1719.22     45.02 o 
   9   2   3       73.52       66.58      4.24 o 
  10   2   3      335.79      334.46     11.58 o 
  -8   3   3      569.00      609.87     20.43 o 
  -7   3   3        2.55        2.44      2.25 o 
  -6   3   3     1109.85     1176.77     24.63 o 
  -5   3   3       20.13       20.51      1.21 o 
  -4   3   3      894.07      888.14     11.98 o 
  -3   3   3      768.66      782.74     10.81 o 
  -2   3   3     5424.99     5267.90     66.92 o 
  -1   3   3     2338.09     2354.98     38.50 o 
   0   3   3     3466.75     3426.82     52.81 o 
   1   3   3     1177.58     1394.13     18.55 o 
   2   3   3      514.00      714.87     13.93 o 
   3   3   3      207.54      305.34      5.14 o 
   4   3   3     9124.36    10234.28    154.18 o 
   5   3   3      134.57      118.48      2.49 o 
   6   3   3      262.61      269.31      6.88 o 
   7   3   3      437.04      440.36     13.20 o 
   8   3   3      476.36      442.77     13.59 o 
   9   3   3      219.54      228.71      8.60 o 
  10   3   3      156.63      158.49      7.05 o 
  -7   4   3      724.59      727.46     23.14 o 
  -6   4   3        0.37       -0.73      1.83 o 
  -5   4   3      472.73      472.03      6.99 o 
  -4   4   3     1895.57     1862.52     24.18 o 
  -3   4   3     1808.50     1739.33     22.45 o 
  -2   4   3       47.53       66.04      1.44 o 
  -1   4   3     4130.14     3991.53     74.19 o 
   0   4   3       68.51       58.59      2.86 o 
   1   4   3      249.65      223.50      3.96 o 
   2   4   3     1466.15     1503.58     23.32 o 
   3   4   3     2052.48     2120.89     32.06 o 
   4   4   3     1803.09     2081.97     31.50 o 
   5   4   3     1410.04     1490.10     22.83 o 
   6   4   3      144.15      137.69      3.55 o 
   7   4   3      640.91      667.67     18.92 o 
   8   4   3       18.70       18.89      2.44 o 
   9   4   3     1116.73     1136.78     31.30 o 
  10   4   3       49.71       47.38      4.10 o 
  -7   5   3      222.29      251.26     10.83 o 
  -6   5   3      343.18      364.34      9.33 o 
  -5   5   3      266.94      277.35      7.37 o 
  -4   5   3      119.68      109.88      3.87 o 
  -3   5   3       38.97       36.66      1.63 o 
  -2   5   3     3861.55     3689.54     54.26 o 
  -1   5   3      116.07       95.07      3.88 o 
   0   5   3     3240.90     3407.91     63.45 o 
   1   5   3        9.34        2.27      0.60 o 
   2   5   3     1655.38     1731.73     32.60 o 
   3   5   3        3.50        7.78      0.61 o 
   4   5   3     1703.94     1788.91     27.27 o 
   5   5   3       15.48       24.03      1.15 o 
   6   5   3     1355.89     1449.48     22.35 o 
   7   5   3      111.64       95.06      4.64 o 
   8   5   3      882.05      861.47     24.15 o 
   9   5   3       83.63       70.89      4.48 o 
  10   5   3      498.71      492.94     15.79 o 
  -6   6   3      362.18      388.88      9.94 o 
  -5   6   3      324.90      318.20      8.29 o 
  -4   6   3      688.13      679.80     14.66 o 
  -3   6   3      579.97      558.51     12.16 o 
  -2   6   3      922.56      970.96     19.49 o 
  -1   6   3      796.48      799.55     16.10 o 
   0   6   3     1089.52     1172.08     22.73 o 
   1   6   3     1302.20     1282.61     33.65 o 
   2   6   3        2.12        2.42      0.80 o 
   3   6   3     4086.73     4411.98     57.50 o 
   4   6   3       23.19       30.45      1.35 o 
   5   6   3     2657.18     2843.94     43.00 o 
   6   6   3       41.44       41.51      1.50 o 
   7   6   3     1279.84     1275.14     34.11 o 
   8   6   3      431.80      425.33     13.41 o 
   9   6   3      550.97      537.80     16.65 o 
  10   6   3       54.84       58.82      4.46 o 
  -6   7   3      289.13      295.84      8.38 o 
  -5   7   3      171.22      179.98      5.80 o 
  -4   7   3      119.03      110.82      4.20 o 
  -3   7   3      160.30      163.08      5.02 o 
  -2   7   3     1933.74     1932.93     37.37 o 
  -1   7   3      479.34      478.22     10.44 o 
   0   7   3      463.99      470.25     10.13 o 
   1   7   3      674.70      687.55     13.92 o 
   2   7   3      969.21     1029.00     19.48 o 
   3   7   3      800.98      795.66     12.65 o 
   4   7   3     2128.15     2307.21     30.57 o 
   5   7   3      156.19      165.54      3.44 o 
   6   7   3     1058.64     1103.99     21.23 o 
   7   7   3      852.31      832.57     23.27 o 
   8   7   3      168.99      172.12      7.04 o 
   9   7   3      412.26      362.81     12.35 o 
  10   7   3      977.84      905.39     26.28 o 
  -5   8   3        2.08        2.40      1.57 o 
  -4   8   3      576.72      588.11     13.43 o 
  -3   8   3       34.00       32.61      2.58 o 
  -2   8   3     1791.60     1803.15     35.27 o 
  -1   8   3       13.19       18.07      1.83 o 
   0   8   3      822.43      861.55     17.55 o 
   1   8   3        1.40        2.28      1.13 o 
   2   8   3     2364.52     2410.38     44.34 o 
   3   8   3      814.70      888.00     17.15 o 
   4   8   3      310.03      345.93      6.30 o 
   5   8   3      869.42      883.22     14.37 o 
   6   8   3      651.96      649.62     18.47 o 
   7   8   3      105.74       97.74      4.89 o 
   8   8   3      974.82      948.72     26.59 o 
   9   8   3      136.82      141.74      6.74 o 
  -4   9   3        3.92        1.12      1.57 o 
  -3   9   3      256.15      241.77      6.94 o 
  -2   9   3       17.02       22.97      2.22 o 
  -1   9   3      393.14      381.45      9.17 o 
   0   9   3       49.44       47.07      2.71 o 
   1   9   3      492.34      504.29     11.09 o 
   2   9   3       11.97       12.37      2.37 o 
   3   9   3     1332.77     1374.47     26.33 o 
   4   9   3        5.26        4.45      0.86 o 
   5   9   3     1818.19     1851.28     28.91 o 
   6   9   3       46.44       37.83      2.37 o 
   7   9   3      603.63      587.28     17.35 o 
   8   9   3        0.16       -0.56      1.41 o 
   9   9   3      397.38      390.66     13.23 o 
  -3  10   3      130.27      129.60      5.01 o 
  -2  10   3      498.17      505.07     18.81 o 
  -1  10   3       33.30       31.97      2.60 o 
   0  10   3      390.89      399.23      9.60 o 
   1  10   3      119.83      116.95      4.15 o 
   2  10   3      840.03      842.47     24.81 o 
   3  10   3      573.42      541.82     16.83 o 
   4  10   3      314.26      384.46      7.10 o 
   5  10   3       41.04       43.98      2.01 o 
   6  10   3      409.46      437.60     11.86 o 
   7  10   3       32.54       23.13      2.27 o 
   8  10   3     1278.00     1303.13     57.44 o 
   9  10   3        8.10        3.41      2.08 o 
  -2  11   3      153.72      165.59      5.83 o 
  -1  11   3      150.12      136.40      5.03 o 
   0  11   3       37.98       42.05      2.95 o 
   1  11   3     1171.56     1075.33     22.19 o 
   2  11   3       24.47       25.82      3.31 o 
   3  11   3      518.08      472.71     15.38 o 
   4  11   3      121.63      101.52      5.66 o 
   5  11   3      358.53      332.81      8.31 o 
   6  11   3      173.81      170.41      5.06 o 
   7  11   3      210.81      187.15     11.62 o 
   8  11   3      123.45      125.01      8.44 o 
   0  12   3      197.46      171.73      5.83 o 
   1  12   3      300.25      309.36     11.05 o 
   2  12   3      287.57      266.45     10.55 o 
   3  12   3      439.41      429.14     14.66 o 
   4  12   3       32.35       30.03      3.61 o 
   5  12   3      224.66      237.18      6.69 o 
   6  12   3       44.77       54.59      5.10 o 
   7  12   3      101.24       97.70      6.36 o 
   2  13   3      413.84      397.89     14.44 o 
   3  13   3      156.36      129.28      7.19 o 
   4  13   3      438.54      365.87     13.29 o 
   5  13   3      183.01      181.27      8.51 o 
  -3 -12   4       15.46       17.02      3.74 o 
  -2 -12   4      509.70      481.80     17.06 o 
  -6 -11   4      244.95      267.77     11.52 o 
  -5 -11   4      206.42      207.65      9.71 o 
  -4 -11   4      165.35      174.26      8.56 o 
  -3 -11   4      375.74      376.31     13.88 o 
  -2 -11   4       79.27       84.65      5.99 o 
  -1 -11   4      238.24      234.51     10.14 o 
   0 -11   4       95.99       98.14      6.50 o 
   1 -11   4      552.62      590.43     14.11 o 
  -7 -10   4      464.26      460.34      8.66 o 
  -6 -10   4       58.04       57.81      7.76 o 
  -5 -10   4      604.27      621.33     20.36 o 
  -4 -10   4      126.15      130.37      7.06 o 
  -3 -10   4       54.98       58.42      4.89 o 
  -2 -10   4      754.41      766.31     23.79 o 
  -1 -10   4      219.75      226.54      9.51 o 
   0 -10   4      107.64      113.23      4.49 o 
   1 -10   4       77.91       75.71      3.83 o 
   2 -10   4      321.21      347.74      9.41 o 
  -7  -9   4       14.07       14.43      1.46 o 
  -6  -9   4     1708.22     1683.31     28.63 o 
  -5  -9   4        5.19        5.88      1.05 o 
  -4  -9   4      718.94      733.64     22.72 o 
  -3  -9   4       13.82       17.28      3.07 o 
  -2  -9   4     1930.38     1798.96     50.38 o 
  -1  -9   4       46.64       40.02      4.02 o 
   0  -9   4      299.61      296.12      7.79 o 
   1  -9   4      350.93      321.74      8.39 o 
   2  -9   4      284.06      302.69      8.25 o 
   3  -9   4      189.67      178.40      5.95 o 
   4  -9   4      354.33      372.81      9.93 o 
  -8  -8   4       85.42       84.05      8.46 o 
  -7  -8   4      796.47      784.61     15.54 o 
  -6  -8   4      199.69      201.83      5.23 o 
  -5  -8   4      426.85      462.03      8.09 o 
  -4  -8   4        0.04       -0.98      0.65 o 
  -3  -8   4      703.80      703.48     14.63 o 
  -2  -8   4       16.75       26.95      3.22 o 
  -1  -8   4     4053.34     4132.47    111.12 o 
   0  -8   4      176.27      171.82      5.23 o 
   1  -8   4     1793.17     1807.16     35.48 o 
   2  -8   4       14.39       10.25      1.75 o 
   3  -8   4      507.17      499.85     15.29 o 
   4  -8   4        3.89        2.09      2.13 o 
   5  -8   4      249.28      247.62      8.07 o 
  -8  -7   4      325.45      304.98      7.49 o 
  -7  -7   4      229.21      209.01      5.54 o 
  -6  -7   4     1041.60     1032.22     19.43 o 
  -5  -7   4      435.98      409.50      8.52 o 
  -4  -7   4     1794.23     1856.33     31.33 o 
  -3  -7   4       99.56       99.38      2.48 o 
  -2  -7   4     1815.94     1910.60     28.08 o 
  -1  -7   4     2013.58     1828.60     50.43 o 
   0  -7   4     2046.25     2032.55     39.20 o 
   1  -7   4       28.19       29.82      2.28 o 
   2  -7   4      915.35      880.44     18.33 o 
   3  -7   4      131.88      119.77      4.32 o 
   4  -7   4      877.98      831.84     24.18 o 
   5  -7   4       35.76       38.34      2.89 o 
  -9  -6   4       88.90       87.33      3.63 o 
  -8  -6   4        0.77        0.59      2.15 o 
  -7  -6   4      882.73      858.30     16.71 o 
  -6  -6   4      257.33      260.44      6.16 o 
  -5  -6   4      730.09      740.31     14.15 o 
  -4  -6   4      222.47      260.56      5.71 o 
  -3  -6   4     1227.60     1236.01     21.50 o 
  -2  -6   4      861.48      878.45     14.25 o 
  -1  -6   4     1334.82     1342.97     19.82 o 
   0  -6   4     1787.04     1819.39     35.00 o 
   1  -6   4       95.37       99.55      3.55 o 
   2  -6   4     1600.66     1503.26     29.49 o 
   3  -6   4      231.94      210.58      5.89 o 
   4  -6   4       23.31       33.08      2.43 o 
   5  -6   4      174.35      171.55      5.47 o 
   6  -6   4      103.23       94.70      9.54 o 
  -9  -5   4      367.36      351.46     13.26 o 
  -8  -5   4      216.67      218.38      5.83 o 
  -7  -5   4       76.80       68.99      2.84 o 
  -6  -5   4        0.86        1.32      2.16 o 
  -5  -5   4     1082.72     1114.64     20.48 o 
  -4  -5   4     1383.11     1453.08     25.97 o 
  -3  -5   4      759.68      707.14     13.07 o 
  -2  -5   4      364.74      355.96      5.88 o 
  -1  -5   4     2704.62     2777.34     40.29 o 
   0  -5   4     1227.71     1242.61     25.97 o 
   1  -5   4     1952.37     2034.92     55.31 o 
   5  -5   4      427.41      225.91      8.69 o 
   6  -5   4      172.76      105.96      5.60 o 
   7  -5   4       53.51       50.46      5.22 o 
  -9  -4   4        1.39        2.09      1.22 o 
  -8  -4   4      332.98      333.22      7.84 o 
  -7  -4   4      594.94      590.27     12.01 o 
  -6  -4   4      685.35      629.14     16.00 o 
  -5  -4   4      171.37      158.11      4.07 o 
  -4  -4   4     2304.98     2270.81     39.83 o 
  -3  -4   4       51.89       69.36      3.28 o 
  -2  -4   4      479.68      441.27      8.31 o 
  -1  -4   4       89.09       84.89      1.85 o 
   0  -4   4     1916.75     1974.67     33.13 o 
   1  -4   4      169.53      166.69      6.98 o 
   2  -4   4     1551.51     1528.52     29.42 o 
   3  -4   4       34.60       38.85      2.29 o 
   4  -4   4     1246.22     1155.89     23.02 o 
   5  -4   4      445.51      418.05      9.71 o 
   6  -4   4      196.54      196.46      5.79 o 
   7  -4   4      118.08      117.88      4.53 o 
  -9  -3   4      544.95      560.43     12.03 o 
  -8  -3   4      208.34      203.39      5.49 o 
  -7  -3   4     1246.35     1196.39     22.32 o 
  -6  -3   4      168.53      185.34      4.73 o 
  -5  -3   4     1711.49     1750.79     31.18 o 
  -4  -3   4       11.23       12.08      1.46 o 
  -3  -3   4      652.71      619.80     16.51 o 
  -2  -3   4       73.94       86.99      2.32 o 
  -1  -3   4     1091.38      967.22     21.61 o 
   0  -3   4      279.87      299.50      6.56 o 
   1  -3   4     4965.54     4680.63     87.17 o 
   2  -3   4      182.98      187.47      4.64 o 
   3  -3   4     2104.74     2100.24     31.73 o 
   4  -3   4      306.10      333.72      5.89 o 
   5  -3   4     2279.25     2178.05     41.83 o 
   6  -3   4        2.54        2.90      1.28 o 
   7  -3   4      945.40      898.92     19.05 o 
   8  -3   4      107.81      102.89      4.33 o 
  -9  -2   4      303.68      314.26      7.68 o 
  -8  -2   4      132.03      129.83      4.11 o 
  -7  -2   4      635.84      606.45     12.23 o 
  -6  -2   4      930.82      892.79     16.83 o 
  -5  -2   4      854.62      817.43     15.30 o 
  -4  -2   4     1388.79     1371.87     24.47 o 
  -3  -2   4     2856.30     2880.24     68.85 o 
  -2  -2   4       19.15        0.79      0.54 o 
  -1  -2   4     1182.52     1151.19     27.69 o 
   0  -2   4     8103.03     8399.53    213.56 o 
   1  -2   4      134.01      114.06      2.98 o 
   2  -2   4     3880.86     3930.19     73.94 o 
   3  -2   4        2.39        0.83      0.50 o 
   4  -2   4     1407.15     1333.83     25.88 o 
   5  -2   4      511.82      472.96     11.78 o 
   6  -2   4     1452.39     1372.84     21.54 o 
   7  -2   4       50.74       52.00      2.20 o 
   8  -2   4      857.00      865.77     26.39 o 
  -9  -1   4      302.30      336.00      8.01 o 
  -8  -1   4     1041.03      998.44     19.12 o 
  -7  -1   4      456.62      455.74     12.37 o 
  -6  -1   4     1761.49     1726.89     30.98 o 
  -5  -1   4     1612.82     1600.90     28.57 o 
  -4  -1   4     1331.23     1277.84     36.87 o 
  -3  -1   4       71.09       52.38      1.06 o 
  -2  -1   4     1414.95     1347.92     17.26 o 
  -1  -1   4      715.18      626.55      9.69 o 
   0  -1   4     4779.50     4602.31    164.01 o 
   1  -1   4     3547.59     3322.58    106.86 o 
   2  -1   4       23.84       45.79      1.53 o 
   3  -1   4     1123.32     1040.38     23.94 o 
   4  -1   4      550.08      492.05      7.02 o 
   5  -1   4      259.19      199.49      3.44 o 
   6  -1   4      274.72      266.45      5.08 o 
   7  -1   4     1140.03     1127.84     17.86 o 
   8  -1   4      116.71      121.51      6.46 o 
   9  -1   4      225.39      236.79     10.18 o 
  -8   0   4       93.35       86.98      3.25 o 
  -7   0   4      806.39      795.51     15.36 o 
  -6   0   4       29.91       28.02      1.72 o 
  -5   0   4      874.60      813.82     15.17 o 
  -4   0   4       99.08       68.63      1.70 o 
  -3   0   4     1286.44     1186.06     15.33 o 
  -2   0   4       27.89       11.76      0.53 o 
  -1   0   4     5162.59     4804.83     72.46 o 
   0   0   4      148.87      138.41      3.13 o 
   1   0   4     2568.17     2460.42     43.78 o 
   2   0   4       23.19       10.39      0.66 o 
   3   0   4     1352.87     1381.24     21.23 o 
   4   0   4      446.34      452.33      6.46 o 
   5   0   4      209.30      195.18      3.32 o 
   6   0   4      129.68      130.29      3.95 o 
   7   0   4      439.44      437.99      7.71 o 
   8   0   4      192.24      196.35      5.48 o 
   9   0   4      517.44      519.99     17.48 o 
  -8   1   4      695.88      707.80     14.09 o 
  -7   1   4       11.26        9.07      1.26 o 
  -6   1   4     1326.71     1276.70     23.27 o 
  -5   1   4        1.74        1.95      0.73 o 
  -4   1   4     2945.30     2795.51     40.89 o 
  -3   1   4      134.77      104.60      2.28 o 
  -2   1   4     3879.48     3627.53     49.71 o 
  -1   1   4     2902.94     3051.25     50.65 o 
   0   1   4     2072.29     1939.15     36.69 o 
   1   1   4       29.62       35.86      1.34 o 
   2   1   4      654.87      885.79     13.62 o 
   3   1   4     3781.92     4080.04     77.26 o 
   4   1   4     2745.52     2756.83     51.82 o 
   5   1   4      205.24      198.79      4.57 o 
   6   1   4      980.63     1011.17     22.96 o 
   7   1   4      763.89      770.40     21.36 o 
   8   1   4      452.73      438.71     13.29 o 
   9   1   4        4.15        2.17      2.08 o 
  -8   2   4       53.75       63.36      4.04 o 
  -7   2   4      359.51      408.60      8.71 o 
  -6   2   4       26.43       20.29      1.49 o 
  -5   2   4      286.85      274.00      5.94 o 
  -4   2   4      109.96      118.16      3.05 o 
  -3   2   4      508.46      433.22      8.27 o 
  -2   2   4      697.60      774.16     12.81 o 
  -1   2   4    16113.61    16033.92    301.74 o 
   0   2   4       45.01       38.80      1.73 o 
   1   2   4      535.96      479.63      9.69 o 
   2   2   4     1477.93     1441.52    212.14 o 
   3   2   4     8824.81     9492.42    178.48 o 
   4   2   4      876.70      946.45     14.71 o 
   5   2   4      993.12      998.95     21.08 o 
   6   2   4      144.60      143.33      3.74 o 
   7   2   4      199.77      215.06      7.23 o 
   8   2   4       12.46       13.47      2.09 o 
   9   2   4      639.44      658.29     19.25 o 
  10   2   4      170.87      161.39      7.18 o 
  -8   3   4      256.74      285.94     11.86 o 
  -7   3   4       80.11       74.79      5.35 o 
  -6   3   4      370.08      377.12      6.78 o 
  -5   3   4      361.44      368.22      7.55 o 
  -4   3   4      293.69      318.59      8.34 o 
  -3   3   4      474.74      460.71      7.39 o 
  -2   3   4     2531.50     2562.05     32.55 o 
  -1   3   4     5727.10     5685.62    141.61 o 
   0   3   4     1445.12     1406.39     30.01 o 
   1   3   4      166.64      165.23      2.56 o 
   2   3   4     3484.29     3566.75     85.70 o 
   3   3   4     1434.37     1532.70     29.15 o 
   4   3   4    15984.94    17779.07    266.51 o 
   5   3   4      641.24      661.51     10.62 o 
   6   3   4     2462.96     2679.24     48.80 o 
   7   3   4       68.60       80.70      4.17 o 
   8   3   4      727.89      746.26     21.14 o 
   9   3   4       43.61       45.13      3.66 o 
  10   3   4      253.81      259.56      9.72 o 
  -7   4   4      327.36      359.35     13.51 o 
  -6   4   4      703.69      697.56     21.75 o 
  -5   4   4      412.73      409.14      6.24 o 
  -4   4   4      688.37      667.36      9.31 o 
  -3   4   4      275.21      244.27      3.86 o 
  -2   4   4      543.54      529.33      7.29 o 
  -1   4   4     2722.93     2755.19     42.94 o 
   0   4   4     1776.97     1745.47     33.04 o 
   1   4   4     2038.32     2187.43     28.98 o 
   2   4   4     3103.69     3166.02     48.53 o 
   3   4   4      889.14      870.57     17.00 o 
   4   4   4    10503.17    11818.40    185.40 o 
   5   4   4      298.11      307.37      5.41 o 
   6   4   4      868.36      899.30     14.25 o 
   7   4   4      314.75      321.16     10.35 o 
   8   4   4      456.60      446.07     13.78 o 
   9   4   4      528.04      502.42     15.53 o 
  10   4   4      349.25      339.35     11.87 o 
  -7   5   4      246.00      243.97     10.66 o 
  -6   5   4       83.21       84.91      5.60 o 
  -5   5   4      417.38      407.80      9.78 o 
  -4   5   4        1.17        1.98      1.96 o 
  -3   5   4       40.22       52.99      3.11 o 
  -2   5   4      868.05      819.72     12.79 o 
  -1   5   4     3145.87     3286.09     61.41 o 
   0   5   4      303.75      313.55      5.69 o 
   1   5   4     3465.34     3700.78     55.90 o 
   2   5   4      533.99      536.67     10.79 o 
   3   5   4     5313.84     5898.83     91.11 o 
   4   5   4     1937.01     2242.20     34.04 o 
   5   5   4     1479.32     1632.88     25.08 o 
   6   5   4      253.80      247.28      4.63 o 
   7   5   4      918.85      998.71     27.21 o 
   8   5   4      121.34      106.60      5.22 o 
   9   5   4      139.73      154.58      6.75 o 
  10   5   4      116.88      129.03      6.46 o 
  -6   6   4      486.37      519.90     12.46 o 
  -5   6   4       92.11       90.53      3.86 o 
  -4   6   4      459.36      449.33     13.30 o 
  -3   6   4       62.77       66.50      3.22 o 
  -2   6   4       21.34       21.14      1.25 o 
  -1   6   4        9.05       12.32      1.33 o 
   0   6   4      307.89      306.87      6.86 o 
   1   6   4       12.24       15.99      1.02 o 
   2   6   4     1792.62     1782.68     46.20 o 
   3   6   4       13.96       14.79      1.01 o 
   4   6   4     2821.06     2926.52     38.43 o 
   5   6   4      332.15      349.79      6.17 o 
   6   6   4      694.08      708.90     11.54 o 
   7   6   4      107.02       92.40      4.63 o 
   8   6   4     1031.31      974.53     27.09 o 
   9   6   4       56.81       55.31      4.03 o 
  10   6   4      198.69      199.17      8.38 o 
  -5   7   4      352.15      352.36      9.11 o 
  -4   7   4      154.72      159.96      5.16 o 
  -3   7   4      712.08      714.05     15.24 o 
  -2   7   4      369.12      334.62      8.00 o 
  -1   7   4      644.05      680.08     14.12 o 
   0   7   4      202.42      215.40      5.43 o 
   1   7   4     1081.43     1044.01     20.41 o 
   2   7   4      552.75      571.74     11.78 o 
   3   7   4       77.03       73.72      3.32 o 
   4   7   4       19.35       27.43      1.24 o 
   5   7   4     1062.85     1137.82     17.93 o 
   6   7   4        1.37        1.79      0.86 o 
   7   7   4     1076.22     1034.60     28.27 o 
   8   7   4        7.89        6.23      1.81 o 
   9   7   4      679.08      678.22     20.19 o 
  10   7   4       24.40       24.11      3.28 o 
  -5   8   4       45.04       44.79      3.54 o 
  -4   8   4       31.95       29.54      2.53 o 
  -3   8   4      454.34      449.62     10.57 o 
  -2   8   4      444.29      434.89     12.87 o 
  -1   8   4      294.76      287.03      7.34 o 
   0   8   4      377.99      370.62      8.51 o 
   1   8   4      167.85      161.83      4.51 o 
   2   8   4      314.80      329.86     10.65 o 
   3   8   4      757.39      721.01     10.29 o 
   4   8   4     2032.73     2146.12     28.65 o 
   5   8   4      143.93      148.79      2.96 o 
   6   8   4     1880.23     1912.72     29.55 o 
   7   8   4      682.90      653.99     18.95 o 
   8   8   4      588.54      557.84     16.94 o 
   9   8   4      341.13      320.99     11.34 o 
  -4   9   4      725.18      766.99     17.02 o 
  -3   9   4       95.42       99.46      4.15 o 
  -2   9   4      880.54      863.26     18.24 o 
  -1   9   4      206.82      195.93      5.65 o 
   0   9   4      797.14      767.95     20.66 o 
   1   9   4      258.37      255.54      6.47 o 
   2   9   4      652.97      631.54     18.84 o 
   3   9   4       71.02       70.28      2.70 o 
   4   9   4       59.62       85.56      2.57 o 
   5   9   4      434.27      458.08      8.16 o 
   6   9   4      314.27      325.54      6.26 o 
   7   9   4      303.74      315.68     16.04 o 
   8   9   4      144.71      137.97      6.33 o 
   9   9   4      258.46      273.43     10.19 o 
  -3  10   4      524.78      570.16     18.86 o 
  -2  10   4        2.74        2.94      1.55 o 
  -1  10   4      679.60      671.51     14.77 o 
   0  10   4       16.44       12.85      1.89 o 
   1  10   4      793.55      779.03     17.21 o 
   2  10   4       17.18       16.24      2.74 o 
   3  10   4     1303.89     1289.33     36.33 o 
   4  10   4       73.85       71.99      2.38 o 
   5  10   4     1886.28     1897.63     29.74 o 
   6  10   4        9.69        2.50      1.30 o 
   7  10   4      507.62      523.61     16.17 o 
   8  10   4      124.34      120.66     11.78 o 
   9  10   4      408.59      386.97     13.19 o 
  -2  11   4      511.52      471.10     11.58 o 
  -1  11   4        1.18        0.49      1.49 o 
   0  11   4      264.47      249.28      7.15 o 
   1  11   4       12.21       10.81      1.82 o 
   2  11   4      479.19      487.91     15.90 o 
   3  11   4        4.37        3.88      2.24 o 
   4  11   4      440.51      464.42     13.68 o 
   5  11   4        0.71        2.66      1.31 o 
   6  11   4      181.78      198.50      5.58 o 
   7  11   4        4.83        0.80      1.19 o 
   8  11   4      415.73      444.86     11.68 o 
   0  12   4       75.07       75.34      3.86 o 
   1  12   4      367.93      346.04      8.95 o 
   2  12   4      178.82      166.81      7.86 o 
   3  12   4      627.31      581.16     18.55 o 
   4  12   4      189.21      153.94      5.88 o 
   5  12   4       69.19       58.55      5.13 o 
   6  12   4       79.57       86.51      5.75 o 
   7  12   4       12.69       10.03      3.11 o 
   2  13   4       48.09       53.67      5.21 o 
   3  13   4      214.40      200.92      9.04 o 
   4  13   4      505.71      501.73     16.89 o 
   5  13   4      215.03      223.83      8.92 o 
  -5 -11   5       48.14       42.08      4.91 o 
  -4 -11   5      399.46      399.68     14.78 o 
  -3 -11   5        0.02        1.12      2.61 o 
  -2 -11   5      570.70      560.12     18.92 o 
  -1 -11   5       32.01       32.18      4.20 o 
   0 -11   5      253.69      245.69     10.81 o 
  -6 -10   5      112.65      126.20      7.44 o 
  -5 -10   5      143.25      141.02      7.68 o 
  -4 -10   5      106.72      104.46      6.55 o 
  -3 -10   5      282.76      277.42     10.98 o 
  -2 -10   5       67.54       54.72      4.95 o 
  -1 -10   5      543.08      527.99     17.64 o 
   0 -10   5      224.59      222.17      9.67 o 
   1 -10   5      687.33      718.15     16.20 o 
   2 -10   5       11.83       14.54      2.31 o 
  -7  -9   5      351.44      341.28      6.86 o 
  -6  -9   5     1057.66     1068.86     17.11 o 
  -5  -9   5      572.34      581.19      9.93 o 
  -4  -9   5      474.59      485.50     16.37 o 
  -3  -9   5      230.74      237.91      9.69 o 
  -2  -9   5      717.82      684.58     21.35 o 
  -1  -9   5      177.22      167.11      7.74 o 
   0  -9   5      369.53      377.45     13.40 o 
   1  -9   5      122.98      118.66      4.56 o 
   2  -9   5      687.39      701.47     15.72 o 
   3  -9   5      128.58      141.15      5.28 o 
  -8  -8   5      245.26      241.46      6.48 o 
  -7  -8   5      180.68      176.18      5.06 o 
  -6  -8   5     1573.61     1547.43     28.33 o 
  -5  -8   5       41.73       45.07      3.20 o 
  -4  -8   5      256.40      262.13      7.50 o 
  -3  -8   5       92.06      113.32      3.53 o 
  -2  -8   5      337.81      313.47     11.30 o 
  -1  -8   5      607.80      625.23     19.50 o 
   0  -8   5      837.21      848.29     17.82 o 
   1  -8   5      438.75      438.58     10.40 o 
   2  -8   5      387.36      382.63      9.50 o 
   3  -8   5      183.55      191.39      6.01 o 
   4  -8   5      254.72      264.75      7.63 o 
  -8  -7   5       21.58       19.74      1.93 o 
  -7  -7   5     1335.64     1329.57     24.88 o 
  -6  -7   5        1.01        3.01      1.02 o 
  -5  -7   5     2078.30     2119.00     37.69 o 
  -4  -7   5       16.92       18.45      1.29 o 
  -3  -7   5     1844.22     1870.15     27.75 o 
  -2  -7   5        4.56        5.62      0.73 o 
  -1  -7   5      642.94      622.61     19.03 o 
   0  -7   5      605.97      585.23     12.72 o 
   1  -7   5     1948.40     1908.22     37.10 o 
   2  -7   5        4.12        3.15      1.66 o 
  -8  -6   5       89.04       80.19      3.34 o 
  -7  -6   5      431.81      405.37      9.00 o 
  -6  -6   5     2043.15     1952.55     35.12 o 
  -5  -6   5      263.31      243.25      5.71 o 
  -4  -6   5     1490.79     1533.06     27.45 o 
  -3  -6   5        6.10        9.95      0.94 o 
  -2  -6   5      281.13      286.22      5.43 o 
  -1  -6   5      134.63      145.33      2.87 o 
   0  -6   5      786.04      781.25     22.87 o 
   1  -6   5      311.37      171.44      6.67 o 
   2  -6   5      288.95      277.02      7.03 o 
   3  -6   5       52.83       49.17      2.81 o 
   4  -6   5      140.72      149.35      7.09 o 
   5  -6   5        5.32        4.95      1.83 o 
   6  -6   5      692.47      703.86     15.79 o 
  -8  -5   5      404.86      398.05      9.09 o 
  -7  -5   5       28.51       23.86      1.85 o 
  -6  -5   5      777.35      764.14     14.85 o 
  -5  -5   5      538.47      518.08     10.41 o 
  -4  -5   5      596.28      617.52     11.85 o 
  -3  -5   5     1954.85     1965.68     34.51 o 
  -2  -5   5     1088.32     1098.74     16.55 o 
  -1  -5   5     1667.89     1794.08     26.36 o 
   0  -5   5      625.47      567.84     10.11 o 
   1  -5   5       97.45      116.92      3.24 o 
   2  -5   5     1102.61     1042.09     20.80 o 
   3  -5   5      276.67      271.29      6.84 o 
   4  -5   5        1.98       -0.18      1.16 o 
   5  -5   5      893.15      894.57     18.75 o 
   6  -5   5      217.95      206.61      6.19 o 
   7  -5   5      352.32      362.72      9.46 o 
  -9  -4   5      274.93      275.29      8.90 o 
  -8  -4   5       10.41       12.69      1.58 o 
  -7  -4   5      310.42      312.95      7.85 o 
  -6  -4   5      243.98      258.25      6.12 o 
  -5  -4   5     1404.53     1445.24     26.14 o 
  -4  -4   5     1258.30     1275.68     23.00 o 
  -3  -4   5     1779.16     1868.93     27.23 o 
  -2  -4   5       36.01       11.96      1.06 o 
  -1  -4   5      150.21      132.02      2.62 o 
   0  -4   5     4134.33     4261.69     76.06 o 
   1  -4   5      555.70      537.83     23.62 o 
   2  -4   5     1027.73      964.25     19.10 o 
   3  -4   5      122.73      115.72      3.71 o 
   4  -4   5      306.21      313.62      8.69 o 
   5  -4   5      946.97      860.45     17.85 o 
   6  -4   5      459.54      434.83     10.30 o 
   7  -4   5      131.46      137.35      4.94 o 
  -9  -3   5        3.28        2.80      1.25 o 
  -8  -3   5      640.68      637.78     13.15 o 
  -7  -3   5       57.68       49.58      2.44 o 
  -6  -3   5      407.87      374.83      8.10 o 
  -5  -3   5      908.90      880.92     16.50 o 
  -4  -3   5      791.58      720.03     13.54 o 
  -3  -3   5       49.55       48.04      1.33 o 
  -2  -3   5     3983.32     4210.94     60.25 o 
  -1  -3   5     3402.36     3793.00     70.27 o 
   0  -3   5     5880.02     6293.81    114.35 o 
   1  -3   5     3003.02     3262.14     60.85 o 
   2  -3   5     2990.38     2838.91     53.24 o 
   3  -3   5      445.33      433.56      9.34 o 
   4  -3   5     2360.25     2350.62     57.15 o 
   5  -3   5      152.44      137.19      4.30 o 
   6  -3   5     1134.18     1066.49     21.72 o 
   7  -3   5      316.27      316.49      6.51 o 
   8  -3   5       68.73       68.33      3.58 o 
  -9  -2   5      420.74      416.71      9.59 o 
  -8  -2   5       65.08       69.72      3.01 o 
  -7  -2   5      503.74      511.24     10.66 o 
  -6  -2   5        0.15        1.92      1.17 o 
  -5  -2   5     3137.43     3244.03     56.60 o 
  -4  -2   5       19.37        7.87      0.93 o 
  -3  -2   5     1512.79     1510.86     22.10 o 
  -2  -2   5     1037.99     1134.93     53.90 o 
  -1  -2   5     3801.83     3664.86     64.06 o 
   0  -2   5     3231.68     3517.91     82.26 o 
   1  -2   5     4454.43     4243.30    109.90 o 
   2  -2   5      838.32      845.60     16.51 o 
   3  -2   5     1430.32     1308.19     27.61 o 
   4  -2   5       60.85       60.51      1.87 o 
   5  -2   5     2405.21     2396.06     36.61 o 
   6  -2   5       19.19       13.57      0.95 o 
   7  -2   5      852.99      817.15     14.73 o 
   8  -2   5       33.90       34.65      3.94 o 
  -8  -1   5      784.31      786.63     15.64 o 
  -7  -1   5      232.31      229.58      5.74 o 
  -6  -1   5      992.59      942.61     17.75 o 
  -5  -1   5      157.35      156.32      4.05 o 
  -4  -1   5     1524.05     1448.43     21.55 o 
  -3  -1   5      860.84      847.21     11.14 o 
  -2  -1   5     1092.43     1051.74     13.66 o 
  -1  -1   5      297.14      319.14      5.26 o 
   0  -1   5    12037.02    11574.91    472.95 o 
   1  -1   5      268.90      310.81      5.61 o 
   2  -1   5     7264.86     6974.72    127.47 o 
   3  -1   5      155.48      146.45      2.99 o 
   4  -1   5     3083.04     3078.61     40.05 o 
   5  -1   5     1172.83     1225.91     16.57 o 
   6  -1   5      332.89      317.85      7.14 o 
   7  -1   5        7.49        8.18      1.00 o 
   8  -1   5      451.97      481.23     16.00 o 
   9  -1   5       32.25       34.69      4.17 o 
  -8   0   5      352.95      348.81      8.06 o 
  -7   0   5      111.32      108.89      9.60 o 
  -6   0   5      269.56      278.57      6.36 o 
  -5   0   5      522.41      505.14     10.01 o 
  -4   0   5      333.41      296.37      5.50 o 
  -3   0   5       63.30       99.14      1.80 o 
  -2   0   5      470.30      405.93      5.60 o 
  -1   0   5      294.09      205.30      4.45 o 
   0   0   5     2684.88     2253.65     61.19 o 
   1   0   5       81.70       64.25      1.52 o 
   2   0   5      518.20      493.12     11.80 o 
   3   0   5     1549.04     1581.60     24.25 o 
   4   0   5     1633.78     1753.49     26.99 o 
   5   0   5     3538.63     3673.87     47.71 o 
   6   0   5        0.24        0.82      0.63 o 
   7   0   5     1142.79     1171.12     18.49 o 
   8   0   5      297.74      300.83      7.32 o 
   9   0   5      439.69      471.74     16.16 o 
  -8   1   5       21.71       19.05      1.77 o 
  -7   1   5      515.65      555.56     11.34 o 
  -6   1   5       79.81       84.54      2.89 o 
  -5   1   5     1326.80     1302.70     23.57 o 
  -4   1   5      111.00      101.58      2.29 o 
  -3   1   5     2365.09     2385.96     30.43 o 
  -2   1   5     4467.88     4367.30     55.92 o 
  -1   1   5     1285.73     1213.39     18.51 o 
   0   1   5      929.08      828.60     16.03 o 
   1   1   5      185.17      161.43      3.71 o 
   2   1   5       59.55       36.46      1.09 o 
   3   1   5     1640.62     1587.13     21.17 o 
   4   1   5     2657.33     2838.18     74.15 o 
   5   1   5     1844.99     1983.52     36.36 o 
   6   1   5      498.78      536.22     10.83 o 
   7   1   5      134.30      129.96      5.07 o 
   8   1   5      299.88      310.03      7.48 o 
   9   1   5      581.58      585.48     22.52 o 
  -8   2   5      202.62      208.82      5.55 o 
  -7   2   5        6.49       11.91      1.94 o 
  -6   2   5      147.79      158.09      4.22 o 
  -5   2   5       56.82       69.93      2.45 o 
  -4   2   5      620.84      557.59      8.93 o 
  -3   2   5      476.17      534.11      8.49 o 
  -2   2   5     2281.11     2147.80     27.46 o 
  -1   2   5     2748.01     2915.94     43.81 o 
   0   2   5     3740.68     3685.86    145.01 o 
   1   2   5      143.31      179.53      4.63 o 
   2   2   5      234.50      177.44      5.63 o 
   3   2   5       76.15       74.27      2.26 o 
   4   2   5     3034.94     3109.35     58.48 o 
   5   2   5      314.45      290.66      6.31 o 
   6   2   5     1807.12     1904.70     35.13 o 
   7   2   5     1208.30     1222.63     23.19 o 
   8   2   5      706.80      732.01     20.71 o 
   9   2   5      119.15      118.08      5.62 o 
  10   2   5      764.29      808.85     19.42 o 
  -7   3   5      362.69      379.92      9.10 o 
  -6   3   5       42.26       36.96      1.74 o 
  -5   3   5      739.44      726.27     13.75 o 
  -4   3   5        0.10        0.01      0.57 o 
  -3   3   5     2082.11     2125.92     31.19 o 
  -2   3   5      251.02      258.21      3.84 o 
  -1   3   5    14299.33    14659.13    280.14 o 
   0   3   5       46.22       79.65      1.91 o 
   1   3   5      804.90      750.68     10.20 o 
   2   3   5       20.59       16.27      1.53 o 
   3   3   5     3653.24     3943.03     73.88 o 
   4   3   5      488.39      556.75     13.71 o 
   5   3   5     4135.24     4511.37     67.60 o 
   6   3   5       51.12       48.91      2.12 o 
   7   3   5      673.20      694.49     13.82 o 
   8   3   5        5.01        3.57      1.54 o 
   9   3   5      561.55      547.01     16.56 o 
  10   3   5      390.20      416.28     13.72 o 
  -7   4   5        9.13        7.93      2.80 o 
  -6   4   5      585.75      610.39     19.54 o 
  -5   4   5      196.46      200.51      4.12 o 
  -4   4   5     1025.31     1042.77     14.04 o 
  -3   4   5      419.82      390.11      5.75 o 
  -2   4   5     2239.87     2237.87     33.19 o 
  -1   4   5      462.61      446.68      7.51 o 
   0   4   5     2163.91     2049.81     38.49 o 
   1   4   5      364.71      438.30      6.25 o 
   2   4   5     1703.79     1756.46     32.88 o 
   3   4   5       42.96       26.52      1.48 o 
   4   4   5       49.58       41.42      1.79 o 
   5   4   5      915.35     1030.05     16.19 o 
   6   4   5      427.12      489.90      8.29 o 
   7   4   5      116.98      133.13      3.76 o 
   8   4   5      357.45      366.36     11.80 o 
   9   4   5       11.60       11.07      2.21 o 
  10   4   5      843.75      840.53     24.36 o 
  -6   5   5      457.80      461.12     15.92 o 
  -5   5   5      222.42      205.79      5.98 o 
  -4   5   5      304.97      305.02      4.86 o 
  -3   5   5       56.69       56.61      1.86 o 
  -2   5   5     1015.94     1008.62     15.57 o 
  -1   5   5     2973.08     3022.24     71.14 o 
   0   5   5     1926.94     1938.70     29.75 o 
   1   5   5      998.30     1064.69     14.55 o 
   2   5   5     2352.45     2279.04     42.62 o 
   3   5   5      494.65      502.46      8.38 o 
   4   5   5      250.33      279.26      6.27 o 
   5   5   5       62.73       60.60      1.87 o 
   6   5   5     2248.82     2414.78     36.82 o 
   7   5   5      230.89      236.11      8.33 o 
   8   5   5      508.80      477.18     14.67 o 
   9   5   5      480.52      471.37     14.88 o 
  10   5   5       24.60       19.87      2.83 o 
  -6   6   5       33.51       26.93      3.87 o 
  -5   6   5      880.38      912.39     19.34 o 
  -4   6   5       27.48       29.51      2.34 o 
  -3   6   5     1049.97     1075.28     21.64 o 
  -2   6   5      572.09      557.99     10.97 o 
  -1   6   5     1417.37     1437.43     27.74 o 
   0   6   5      251.96      218.50      4.29 o 
   1   6   5      988.35     1055.97     14.59 o 
   2   6   5      744.03      723.98     21.65 o 
   3   6   5     2019.60     2165.39     33.62 o 
   4   6   5      881.97      943.57     12.99 o 
   5   6   5       71.29       72.33      2.10 o 
   6   6   5       38.59       26.26      1.42 o 
   7   6   5      338.43      367.80     11.73 o 
   8   6   5       17.06       17.75      2.40 o 
   9   6   5      231.37      218.07      8.52 o 
  10   6   5      233.62      246.65      9.59 o 
  -5   7   5       28.94       25.63      2.44 o 
  -4   7   5      244.12      244.52      9.24 o 
  -3   7   5       21.14       21.14      2.03 o 
  -2   7   5      354.06      335.13      7.97 o 
  -1   7   5      340.18      342.47      7.91 o 
   0   7   5      876.13      888.79     17.70 o 
   1   7   5       22.03       27.40      1.52 o 
   2   7   5     3079.45     3107.41     58.21 o 
   3   7   5       38.12       41.76      1.72 o 
   4   7   5      807.60      856.88     11.97 o 
   5   7   5      770.37      797.82     11.25 o 
   6   7   5      976.97     1019.18     16.30 o 
   7   7   5        1.10        2.93      1.48 o 
   8   7   5      803.72      727.81     21.07 o 
   9   7   5       63.86       62.84      4.33 o 
  10   7   5      502.99      463.71     15.25 o 
  -5   8   5      251.52      239.69      7.20 o 
  -4   8   5      146.77      150.10      5.17 o 
  -3   8   5      660.91      661.51     14.48 o 
  -2   8   5      468.98      505.93     11.36 o 
  -1   8   5      772.20      803.00     16.59 o 
   0   8   5       26.04       24.90      1.88 o 
   1   8   5      856.91      904.84     18.07 o 
   2   8   5       92.48       89.23      3.20 o 
   3   8   5     1093.64     1135.11     18.40 o 
   4   8   5       58.04       56.72      1.84 o 
   5   8   5     1405.36     1488.74     20.24 o 
   6   8   5       30.79       33.14      1.50 o 
   7   8   5     1410.46     1433.83     38.31 o 
   8   8   5        0.12        1.12      1.51 o 
   9   8   5      764.63      762.47     22.45 o 
  -4   9   5      246.10      233.02      7.07 o 
  -3   9   5      193.99      216.63      6.44 o 
  -2   9   5      446.44      423.72     10.08 o 
  -1   9   5      101.32       96.32      3.76 o 
   0   9   5     1474.60     1462.02     28.73 o 
   1   9   5       36.23       39.51      3.49 o 
   2   9   5      763.24      784.62     22.77 o 
   3   9   5      583.38      572.44      9.81 o 
   4   9   5     2118.68     2132.78     28.63 o 
   5   9   5      114.60      118.54      2.67 o 
   6   9   5     1210.53     1267.54     17.56 o 
   7   9   5       99.86      110.53      3.89 o 
   8   9   5      554.30      549.01     16.86 o 
   9   9   5       65.04       60.93      4.48 o 
  -3  10   5      339.09      373.53      9.67 o 
  -2  10   5      226.85      219.26      6.50 o 
  -1  10   5       16.38       15.98      1.95 o 
   0  10   5      514.48      513.66     11.59 o 
   1  10   5       52.11       58.03      2.98 o 
   2  10   5      722.11      729.31     21.74 o 
   3  10   5      101.28      117.31      4.67 o 
   4  10   5      104.20      117.29      3.13 o 
   5  10   5      253.26      294.93      5.88 o 
   6  10   5      437.70      450.22      8.82 o 
   7  10   5      364.46      392.71     15.99 o 
   8  10   5      211.65      194.50      7.98 o 
   9  10   5      523.98      523.12     16.68 o 
  -1  11   5      241.43      238.00      6.92 o 
   0  11   5       25.66       26.85      2.38 o 
   1  11   5      363.90      374.79      9.16 o 
   2  11   5       74.17       75.97      5.09 o 
   3  11   5      408.56      401.94      9.71 o 
   4  11   5      393.07      371.51      9.04 o 
   5  11   5      756.30      766.62     13.03 o 
   6  11   5       32.58       24.65      2.05 o 
   7  11   5      436.74      442.36     14.02 o 
   8  11   5       97.30       82.44      4.97 o 
   0  12   5      183.84      190.74      6.14 o 
   1  12   5       53.17       54.83      3.26 o 
   2  12   5      388.73      421.96     14.53 o 
   3  12   5       20.41       16.36      2.01 o 
   4  12   5      239.70      274.26      7.42 o 
   5  12   5       30.16       21.37      2.78 o 
   7  12   5       31.16       22.92      2.76 o 
   3  13   5      668.90      644.01     21.42 o 
   4  13   5       52.63       50.40      4.49 o 
   5  13   5      557.20      533.61     17.99 o 
  -4 -11   6       37.54       36.26      4.58 o 
  -3 -11   6      347.85      327.57     12.95 o 
  -2 -11   6      251.89      236.39     10.46 o 
  -1 -11   6      811.23      817.66     25.93 o 
  -6 -10   6      282.62      285.47     12.10 o 
  -5 -10   6       10.29       10.83      3.30 o 
  -4 -10   6      298.61      308.07     12.22 o 
  -3 -10   6       40.05       37.14      4.27 o 
  -2 -10   6      518.47      545.84     18.31 o 
  -1 -10   6        6.75       13.36      3.11 o 
   0 -10   6      375.18      392.30     14.39 o 
   1 -10   6       19.37       21.92      2.53 o 
  -6  -9   6      144.64      148.78      3.91 o 
  -5  -9   6      671.42      702.06     14.53 o 
  -4  -9   6       80.87       71.50      5.51 o 
  -3  -9   6      655.97      646.53     20.63 o 
  -2  -9   6       73.79       68.16      5.08 o 
  -1  -9   6      471.24      425.59     14.69 o 
   0  -9   6        0.09        2.79      2.26 o 
   1  -9   6      649.00      658.14     14.83 o 
   2  -9   6       10.17       15.08      2.14 o 
   3  -9   6      485.23      498.74     12.19 o 
  -7  -8   6      115.41      116.68      5.87 o 
  -6  -8   6      339.74      349.84      6.82 o 
  -5  -8   6      617.89      596.42     10.16 o 
  -4  -8   6      597.16      608.91     10.66 o 
  -3  -8   6       18.44       18.80      3.15 o 
  -2  -8   6      238.92      264.05     10.17 o 
  -1  -8   6      103.21      104.43      5.91 o 
   0  -8   6     1561.86     1566.65     44.29 o 
   3  -8   6       65.26       66.72      5.22 o 
   4  -8   6      125.07      129.70      7.53 o 
  -8  -7   6      299.23      136.68      5.98 o 
  -7  -7   6       49.50       45.21      2.72 o 
  -6  -7   6     1261.41     1251.37     23.35 o 
  -5  -7   6      147.27      140.49      4.05 o 
  -4  -7   6     2051.49     1996.74     29.83 o 
  -3  -7   6       79.99       89.29      2.43 o 
  -2  -7   6     1142.33     1128.27     17.14 o 
  -1  -7   6        7.42       10.02      2.50 o 
   0  -7   6      819.68      799.13     23.88 o 
   1  -7   6     1497.37     1477.93     29.28 o 
   2  -7   6      252.29      249.10     12.52 o 
   3  -7   6      461.04      457.92     10.84 o 
   4  -7   6      135.78      142.30      5.05 o 
   5  -7   6      635.29      629.02     14.46 o 
  -8  -6   6      138.59      132.95      5.25 o 
  -7  -6   6      708.14      715.86     16.56 o 
  -6  -6   6      105.72      109.09      3.61 o 
  -5  -6   6     1069.79     1075.77     20.04 o 
  -4  -6   6       79.28       87.57      4.16 o 
  -3  -6   6     1206.71     1215.42     25.71 o 
  -2  -6   6       19.35       15.94      1.04 o 
  -1  -6   6      587.98      606.03     10.49 o 
   0  -6   6       85.72       91.22      5.07 o 
   1  -6   6     6474.84     6578.07    122.49 o 
   2  -6   6        1.40       -0.38      1.22 o 
   3  -6   6      736.15      755.26     16.05 o 
   4  -6   6       29.80       31.51      2.45 o 
   5  -6   6      263.13      271.24      7.47 o 
   6  -6   6      161.63      159.61      5.54 o 
  -8  -5   6      374.58      359.36      8.49 o 
  -7  -5   6      270.20      251.02      6.34 o 
  -6  -5   6      490.42      463.12      9.81 o 
  -5  -5   6       61.59       70.32      4.50 o 
  -4  -5   6     1445.64     1460.78     26.30 o 
  -3  -5   6       98.96       89.66      2.12 o 
  -2  -5   6     1691.18     1753.03     27.77 o 
  -1  -5   6       92.76       90.21      2.79 o 
   0  -5   6     4073.11     4189.05     74.52 o 
   1  -5   6      218.91      218.12      5.75 o 
   2  -5   6      883.49      903.19     18.28 o 
   3  -5   6       13.87       11.59      1.63 o 
   4  -5   6     1198.83     1120.41     22.67 o 
   5  -5   6      191.95      185.00      5.60 o 
   6  -5   6     1231.11     1206.75     24.80 o 
   7  -5   6        5.21        5.05      1.26 o 
  -8  -4   6       79.81       79.84      5.48 o 
  -7  -4   6      531.91      492.95     10.53 o 
  -6  -4   6      247.70      231.66      5.74 o 
  -5  -4   6      734.28      677.52     13.18 o 
  -4  -4   6       57.33       60.35      2.27 o 
  -3  -4   6     2197.46     2195.09     31.95 o 
  -2  -4   6      800.44      807.85     10.80 o 
  -1  -4   6     1938.66     1878.18     27.55 o 
   0  -4   6      119.14      102.96      2.80 o 
   1  -4   6     4189.41     4310.02     80.37 o 
   2  -4   6      330.23      312.51      7.23 o 
   3  -4   6      124.05      105.95      3.61 o 
   4  -4   6       23.90       24.57      3.65 o 
   5  -4   6      559.79      539.01     11.98 o 
   6  -4   6       65.93       56.23      3.03 o 
   7  -4   6      129.80      139.50      3.92 o 
  -8  -3   6      238.71      234.08      6.22 o 
  -7  -3   6      933.92      931.94     18.00 o 
  -6  -3   6      798.08      798.25     15.46 o 
  -5  -3   6      475.37      437.61      9.05 o 
  -4  -3   6     1438.70     1475.62     33.20 o 
  -3  -3   6      132.86      127.15      2.58 o 
  -2  -3   6      738.42      750.76     11.38 o 
  -1  -3   6     1173.54     1103.12     14.36 o 
   0  -3   6     2693.10     2512.45     47.02 o 
   1  -3   6     2075.38     2054.23     38.78 o 
   2  -3   6      931.02      896.74     23.37 o 
   3  -3   6      688.26      682.22     13.93 o 
   4  -3   6      730.71      755.37     12.17 o 
   5  -3   6     1191.10     1100.27     22.03 o 
   6  -3   6     1131.06     1065.98     17.59 o 
   7  -3   6        4.40        4.22      1.07 o 
   8  -3   6      228.76      239.97      5.57 o 
  -8  -2   6      468.96      472.94     10.36 o 
  -7  -2   6        2.01        6.13      3.68 o 
  -6  -2   6      260.05      225.96      5.58 o 
  -5  -2   6     1868.73     1756.79     31.48 o 
  -4  -2   6      819.60      741.03     13.97 o 
  -3  -2   6      154.34      151.02      4.45 o 
  -2  -2   6     2848.89     2713.18     39.17 o 
  -1  -2   6      196.85      175.26     10.51 o 
   0  -2   6     1150.05     1009.78     32.48 o 
   1  -2   6     1401.76     1358.64     23.04 o 
   2  -2   6      728.06      687.85     13.14 o 
   3  -2   6     1194.21     1221.61     19.20 o 
   4  -2   6     1587.01     1485.68     19.83 o 
   5  -2   6      714.05      733.44     10.59 o 
   6  -2   6      365.67      376.72      7.10 o 
   7  -2   6      380.97      391.82      7.53 o 
   8  -2   6       51.71       55.11      2.93 o 
  -8  -1   6       35.51       35.10      6.16 o 
  -7  -1   6     1320.06     1297.87     24.19 o 
  -6  -1   6       50.55       52.58      2.36 o 
  -5  -1   6     1777.46     1724.56     33.23 o 
  -4  -1   6       32.66       35.20      1.75 o 
  -3  -1   6     1938.25     1871.45     24.05 o 
  -2  -1   6       18.52       21.49      0.85 o 
  -1  -1   6     1666.55     1416.60     26.96 o 
   0  -1   6      173.83      109.08      2.82 o 
   1  -1   6     1295.92     1237.62     77.55 o 
   2  -1   6       17.94       15.29      1.92 o 
   3  -1   6     2760.23     2683.12     40.85 o 
   4  -1   6       48.51       50.16      1.73 o 
   5  -1   6     2260.83     2204.97     29.08 o 
   6  -1   6        0.16        0.96      0.60 o 
   7  -1   6      366.71      350.77      5.74 o 
   8  -1   6       81.62       82.28      5.07 o 
   9  -1   6      830.36      897.46     27.40 o 
  -8   0   6      246.38      279.72      6.95 o 
  -7   0   6      281.40      261.84      6.40 o 
  -6   0   6      529.48      480.05      9.93 o 
  -5   0   6       79.48       78.42      2.72 o 
  -4   0   6     1656.40     1638.65     21.23 o 
  -3   0   6      493.33      473.02      6.58 o 
  -2   0   6     1961.65     1881.00     24.16 o 
  -1   0   6        7.48        4.74      0.56 o 
   0   0   6     1180.48     1050.63     20.23 o 
   1   0   6      467.52      481.16     11.18 o 
   2   0   6     4151.76     4553.17    232.19 o 
   3   0   6       48.22       54.77      2.04 o 
   4   0   6     4866.12     5133.10     77.87 o 
   5   0   6        4.14        3.91      0.96 o 
   6   0   6      599.59      597.65      8.95 o 
   7   0   6       16.82       17.06      1.24 o 
   8   0   6      770.48      775.90     15.87 o 
   9   0   6       13.87       14.37      3.04 o 
  -8   1   6       83.89       76.90      3.20 o 
  -7   1   6      534.64      517.58     10.81 o 
  -6   1   6      881.45      808.33     15.52 o 
  -5   1   6     1406.91     1355.42     24.61 o 
  -4   1   6     1519.82     1372.67     20.64 o 
  -3   1   6      370.87      337.73      4.92 o 
  -2   1   6     1328.15     1260.87     19.37 o 
  -1   1   6     2673.65     2521.19     68.94 o 
   0   1   6     1113.84     1027.89     19.86 o 
   1   1   6      144.62       98.11      2.69 o 
   2   1   6      110.85       94.71      2.12 o 
   3   1   6     2178.80     2111.80     32.06 o 
   4   1   6      281.81      283.93      5.00 o 
   5   1   6     3799.30     3872.87     57.54 o 
   6   1   6      171.26      177.49      3.74 o 
   7   1   6      514.98      517.28      8.92 o 
   8   1   6       15.79       21.05      1.82 o 
   9   1   6      551.46      554.31     12.17 o 
  -7   2   6      172.70      198.80      6.22 o 
  -6   2   6      272.42      299.37      6.79 o 
  -5   2   6      393.29      404.78      8.40 o 
  -4   2   6       66.31       56.62      1.73 o 
  -3   2   6      896.11      916.52     12.23 o 
  -2   2   6     2728.55     2587.18     39.18 o 
  -1   2   6      580.68      477.64      7.83 o 
   0   2   6     2705.57     2709.02     50.97 o 
   1   2   6      882.63      848.29     16.59 o 
   2   2   6       44.30       31.69      1.48 o 
   3   2   6      998.21      930.17     62.35 o 
   4   2   6       51.98       43.91      1.83 o 
   5   2   6       19.25       18.25      1.69 o 
   6   2   6       45.29       44.67      2.11 o 
   7   2   6      314.92      313.89      7.18 o 
   8   2   6      279.28      276.86      9.44 o 
   9   2   6      181.99      189.79      5.55 o 
  -7   3   6       98.05      105.82      3.11 o 
  -6   3   6      695.33      664.63     13.06 o 
  -5   3   6      122.21      127.89      3.59 o 
  -4   3   6      748.97      751.51     11.86 o 
  -3   3   6       67.07       65.26      1.83 o 
  -2   3   6     2712.37     2677.49     40.51 o 
  -1   3   6      109.58      145.98      3.02 o 
   0   3   6     8592.59     9186.17    211.40 o 
   1   3   6       34.17       26.04      2.35 o 
   2   3   6      284.75      256.44      5.76 o 
   3   3   6      544.21      528.66     10.82 o 
   4   3   6      579.41      599.13     12.16 o 
   5   3   6     3766.67     4023.48     60.49 o 
   6   3   6     1177.89     1281.62     24.18 o 
   7   3   6      893.88      893.12     17.45 o 
   8   3   6      539.92      581.75     17.15 o 
   9   3   6      142.03      144.80      6.44 o 
  10   3   6      129.45      156.30      7.06 o 
  -7   4   6      743.76      787.40     24.85 o 
  -6   4   6      171.98      177.12      8.14 o 
  -5   4   6      683.91      720.29     11.66 o 
  -4   4   6       50.37       36.65      1.40 o 
  -3   4   6      554.02      564.57      7.24 o 
  -2   4   6       40.22       45.67      1.48 o 
  -1   4   6     2059.74     2029.82     27.45 o 
   0   4   6        0.18        0.20      0.43 o 
   1   4   6     4410.58     4357.90     72.24 o 
   2   4   6      173.00      195.21      3.94 o 
   3   4   6     2823.08     2986.81     45.88 o 
   4   4   6      214.11      246.05      5.70 o 
   5   4   6     1398.11     1571.22     24.28 o 
   6   4   6      534.26      589.71      9.86 o 
   7   4   6      648.69      657.87     13.27 o 
   8   4   6       13.88       15.76      2.28 o 
   9   4   6      477.98      476.18     14.95 o 
  10   4   6      340.63      349.37     12.12 o 
  -6   5   6      337.00      383.40     13.92 o 
  -5   5   6       28.61       38.71      3.98 o 
  -4   5   6      521.19      532.81      7.81 o 
  -3   5   6       84.23       94.98      2.50 o 
  -2   5   6     1571.34     1586.96     24.01 o 
  -1   5   6      263.69      321.75      5.10 o 
   0   5   6     1506.91     1574.25     21.28 o 
   1   5   6      855.83     1025.61     14.06 o 
   2   5   6     3684.60     3999.39     61.45 o 
   3   5   6      215.29      204.30      3.91 o 
   4   5   6     2271.72     2457.25     46.70 o 
   5   5   6       57.63       49.72      1.79 o 
   6   5   6     4951.47     5424.73     81.45 o 
   7   5   6      277.88      302.48      5.71 o 
   8   5   6      851.44      895.65     25.14 o 
   9   5   6        6.61        5.97      1.92 o 
  10   5   6      527.02      525.85     16.65 o 
  -6   6   6      125.59      111.04      6.78 o 
  -5   6   6      277.03      297.55     11.40 o 
  -4   6   6      383.92      367.35      8.92 o 
  -3   6   6      557.86      557.10     12.15 o 
  -2   6   6      512.77      490.89      8.23 o 
  -1   6   6      223.34      235.34      7.96 o 
   0   6   6       58.44       82.89      4.79 o 
   1   6   6     1438.41     1475.78     20.07 o 
   2   6   6     1210.12     1202.73     19.14 o 
   3   6   6     2670.28     2766.76     42.74 o 
   4   6   6     1235.26     1324.35     20.95 o 
   5   6   6     2305.59     2435.33     37.20 o 
   6   6   6      280.27      273.05      5.25 o 
   7   6   6      535.72      549.74      9.95 o 
   8   6   6      422.79      403.74     13.02 o 
   9   6   6      571.36      557.23     17.16 o 
  10   6   6        4.27        1.89      1.86 o 
  -5   7   6      145.03      162.71      5.50 o 
  -4   7   6      183.73      182.49      5.62 o 
  -3   7   6      553.36      591.25     22.10 o 
  -2   7   6      739.26      745.17     15.50 o 
  -1   7   6        2.74        2.09      1.06 o 
   0   7   6      662.60      662.17     11.09 o 
   1   7   6      571.29      624.02      9.14 o 
   2   7   6      575.49      590.64     10.10 o 
   3   7   6     2700.74     2812.24     43.59 o 
   4   7   6      375.47      418.46      7.41 o 
   5   7   6      549.46      598.99      8.73 o 
   6   7   6     1685.94     1714.83     26.69 o 
   7   7   6      195.17      226.41     10.05 o 
   8   7   6       16.15       22.45      2.77 o 
   9   7   6      193.35      186.02      7.79 o 
  -4   8   6      108.03      107.36      4.67 o 
  -3   8   6        0.19       -2.20      1.98 o 
  -2   8   6      519.80      515.02     13.60 o 
  -1   8   6      188.94      180.53      5.11 o 
   0   8   6      441.59      465.10     14.75 o 
   1   8   6      123.58      129.30      2.83 o 
   2   8   6     1292.39     1322.34     21.34 o 
   3   8   6      228.90      224.33      4.66 o 
   4   8   6     1000.11     1002.83     14.00 o 
   5   8   6      271.16      268.28      4.55 o 
   6   8   6     1402.69     1448.39     19.81 o 
   7   8   6       99.11      100.20      5.14 o 
   8   8   6      612.83      559.51     17.07 o 
   9   8   6      203.96      195.31      8.17 o 
  -3   9   6      617.30      638.35     14.30 o 
  -2   9   6       38.45       37.98      2.66 o 
  -1   9   6      508.43      525.91     21.63 o 
   0   9   6      274.95      282.93      7.35 o 
   1   9   6     1026.91     1013.15     26.97 o 
   2   9   6        2.45        1.42      1.12 o 
   3   9   6      310.63      298.59      5.95 o 
   5   9   6      126.04      136.68      2.94 o 
   6   9   6       25.18       26.72      1.61 o 
   7   9   6      686.24      665.72     19.49 o 
   8   9   6       95.82      104.38      5.50 o 
   9   9   6      680.17      690.98     20.85 o 
  -2  10   6      284.23      301.29     12.34 o 
  -1  10   6       62.78       61.30      3.65 o 
   0  10   6      157.85      153.43      4.86 o 
   1  10   6      145.89      161.36      4.89 o 
   2  10   6      726.91      746.41     16.05 o 
   3  10   6       85.55       83.66      2.67 o 
   4  10   6      828.87      816.91     13.64 o 
   5  10   6       18.64       16.17      1.30 o 
   6  10   6      775.83      774.82     13.31 o 
   7  10   6      203.86      208.37      8.11 o 
   8  10   6      861.36      835.27     24.10 o 
  -1  11   6       72.61       69.65      3.60 o 
   0  11   6      381.13      370.33     10.35 o 
   1  11   6      233.94      255.47     15.38 o 
   2  11   6      564.66      580.17     13.21 o 
   3  11   6      378.17      385.37      9.38 o 
   4  11   6        0.88        1.13      1.58 o 
   5  11   6      205.11      237.31      6.27 o 
   6  11   6      379.17      342.99      8.27 o 
   7  11   6      660.92      669.50     19.78 o 
   8  11   6       56.51       47.17      3.98 o 
   0  12   6      117.38      107.28      4.43 o 
   1  12   6      379.72      372.21      9.31 o 
   2  12   6       41.71       29.50      3.63 o 
   3  12   6      220.12      195.97      8.76 o 
   4  12   6      116.28      105.73      6.06 o 
   5  12   6      375.90      368.70     13.27 o 
   6  12   6        5.29        6.73      2.03 o 
   7  12   6      227.80      224.13      8.64 o 
   3  13   6       20.85       21.33      3.25 o 
   4  13   6      284.37      323.05     12.60 o 
  -5 -10   7      332.58      342.46     13.58 o 
  -4 -10   7       67.89       71.88      5.92 o 
  -3 -10   7      355.88      363.52     13.60 o 
  -2 -10   7      240.35      238.35     10.30 o 
  -1 -10   7      910.18      909.53     27.99 o 
   0 -10   7      270.51      281.88     11.64 o 
   1 -10   7      409.29      420.52     15.51 o 
  -6  -9   7      567.58      561.26     10.07 o 
  -5  -9   7       54.86       60.52      5.41 o 
  -4  -9   7      278.17      304.11     12.01 o 
  -3  -9   7      153.99      152.63      7.73 o 
  -2  -9   7      388.60      382.01     13.66 o 
  -1  -9   7       17.97       14.03      3.07 o 
   0  -9   7      544.81      510.67     17.15 o 
   1  -9   7       31.62       21.37      3.57 o 
   2  -9   7      754.29      774.65     17.24 o 
  -7  -8   7      454.30      472.36     10.46 o 
  -6  -8   7       92.81       93.72      3.03 o 
  -5  -8   7      809.75      810.13     13.36 o 
  -4  -8   7       92.34       91.60      2.90 o 
  -3  -8   7      454.53      460.11     15.61 o 
  -2  -8   7        2.69       -0.60      2.19 o 
  -1  -8   7      387.45      376.88     13.23 o 
   0  -8   7       89.13       80.47      5.32 o 
   1  -8   7     1209.42     1261.92     37.73 o 
   2  -8   7        0.67        3.94      2.39 o 
   3  -8   7      678.82      715.76     25.00 o 
   4  -8   7       92.49      112.37      5.44 o 
  -7  -7   7      107.90      103.42      3.76 o 
  -6  -7   7      563.71      565.84     11.77 o 
  -5  -7   7      202.03      207.62      4.56 o 
  -4  -7   7     2007.96     1945.14     29.21 o 
  -3  -7   7      265.07      284.03      5.35 o 
  -2  -7   7      301.37      298.42      8.40 o 
  -1  -7   7      500.32      474.83     15.38 o 
   0  -7   7     1027.19     1030.07     30.03 o 
   1  -7   7        4.20        3.55      1.37 o 
   2  -7   7     1564.53     1574.49     45.54 o 
   3  -7   7       23.95       23.57      2.71 o 
   4  -7   7      495.86      489.40     19.32 o 
   5  -7   7       17.39       22.77      2.47 o 
  -7  -6   7      426.44      412.75     13.55 o 
  -6  -6   7      681.55      668.99     16.66 o 
  -5  -6   7     1249.13     1213.83     22.51 o 
  -4  -6   7      518.71      490.86      8.43 o 
  -3  -6   7      569.08      607.67      8.59 o 
  -2  -6   7      505.22      480.61      8.43 o 
  -1  -6   7      634.46      668.27     10.51 o 
   0  -6   7      153.74      156.30      6.88 o 
   1  -6   7     1411.92     1415.45     27.91 o 
   2  -6   7      760.40      746.21     15.76 o 
   3  -6   7      231.43      225.78      6.32 o 
   4  -6   7      263.43      269.23      7.28 o 
   5  -6   7      557.65      554.56     26.55 o 
   6  -6   7       80.65       87.66      4.15 o 
  -8  -5   7      140.89      150.32      4.81 o 
  -7  -5   7      775.84      764.18     15.33 o 
  -6  -5   7        1.26        1.00      0.92 o 
  -5  -5   7     1012.82     1007.86     18.98 o 
  -4  -5   7      628.29      575.39     11.36 o 
  -3  -5   7     2743.98     2678.16     45.54 o 
  -2  -5   7        2.36        1.21      1.24 o 
  -1  -5   7     1514.63     1528.97     22.77 o 
   0  -5   7      137.38      156.59      3.89 o 
   1  -5   7      706.68      684.61     14.24 o 
   2  -5   7       70.65       60.58      2.87 o 
   3  -5   7      852.80      875.12     18.03 o 
   4  -5   7       60.38       67.19      3.66 o 
   5  -5   7      473.90      477.22     11.11 o 
   6  -5   7      417.64      449.13      8.74 o 
  -8  -4   7      558.66      579.91     12.45 o 
  -7  -4   7        5.99        9.62      1.37 o 
  -6  -4   7      900.11      866.78     16.79 o 
  -5  -4   7        2.24        4.34      1.41 o 
  -4  -4   7     2605.12     2532.63     44.60 o 
  -3  -4   7      169.41      161.06      3.20 o 
  -2  -4   7     1902.44     1935.16     24.90 o 
  -1  -4   7        7.11        3.03      0.53 o 
   0  -4   7     1204.51     1199.44     18.20 o 
   1  -4   7     1589.66     1594.87     30.66 o 
   2  -4   7       41.58       44.62      2.41 o 
   3  -4   7      546.67      535.33     11.54 o 
   4  -4   7      463.72      429.15     13.31 o 
   5  -4   7       21.82       22.19      1.59 o 
   6  -4   7      194.34      198.08      4.72 o 
   7  -4   7      125.45      122.09      3.67 o 
  -8  -3   7      282.64      279.69      7.13 o 
  -7  -3   7      309.68      301.28      7.72 o 
  -6  -3   7      461.40      444.62      9.53 o 
  -5  -3   7        1.88        1.17      0.83 o 
  -4  -3   7       73.46       81.18      4.10 o 
  -3  -3   7     1826.83     1765.28     25.94 o 
  -2  -3   7      447.69      418.70      6.79 o 
  -1  -3   7     3427.99     3531.57     44.72 o 
   0  -3   7      464.73      447.72      9.36 o 
   1  -3   7     1623.85     1706.18     26.42 o 
   2  -3   7      178.49      160.11      3.61 o 
   3  -3   7      209.90      211.08      4.34 o 
   4  -3   7        4.27        6.76      0.97 o 
   5  -3   7      413.87      441.40      8.67 o 
   6  -3   7        3.18        1.31      0.89 o 
   7  -3   7      444.71      444.18      8.50 o 
   8  -3   7        0.09       -1.01      1.16 o 
  -8  -2   7      264.33      258.16      6.74 o 
  -7  -2   7      650.57      646.59     13.22 o 
  -6  -2   7      339.44      357.69      7.99 o 
  -5  -2   7      226.36      213.38      5.62 o 
  -4  -2   7     1753.52     1731.88     30.94 o 
  -3  -2   7      528.17      526.10      9.53 o 
  -2  -2   7      488.14      426.88      6.89 o 
  -1  -2   7     1524.29     1567.60     28.80 o 
   0  -2   7     2023.95     2007.91     37.75 o 
   1  -2   7       10.13        3.55      2.13 o 
   2  -2   7     1608.42     1536.96     26.23 o 
   3  -2   7       77.60       73.44      2.13 o 
   4  -2   7     2384.05     2345.72     36.18 o 
   5  -2   7      170.38      149.55      2.93 o 
   6  -2   7      829.77      818.19     13.74 o 
   7  -2   7       57.28       60.97      2.39 o 
   8  -2   7      920.84      911.41     18.99 o 
  -8  -1   7      489.26      513.80     11.17 o 
  -7  -1   7       39.20       39.70      2.73 o 
  -6  -1   7      529.77      501.75     10.45 o 
  -5  -1   7       35.77       31.05      1.81 o 
  -4  -1   7      868.87      844.64     15.87 o 
  -3  -1   7     2094.79     2160.25     36.82 o 
  -2  -1   7      819.38      833.85     12.87 o 
  -1  -1   7     3815.29     3915.53     58.94 o 
   0  -1   7     4108.54     4412.89    132.42 o 
   1  -1   7     4538.81     4862.43     91.59 o 
   2  -1   7      721.08      696.89     20.37 o 
   3  -1   7     3091.12     3201.75     61.09 o 
   4  -1   7     1664.57     1626.92     25.28 o 
   5  -1   7      775.42      768.19     10.80 o 
   6  -1   7      606.34      635.16      9.23 o 
   7  -1   7       83.64       88.22      2.75 o 
   8  -1   7      381.92      362.50      8.76 o 
  -8   0   7       24.81       20.77      2.16 o 
  -7   0   7      513.54      510.84     10.85 o 
  -6   0   7      130.26      130.86      3.93 o 
  -5   0   7      338.04      360.06      7.77 o 
  -4   0   7        8.35        6.29      1.17 o 
  -3   0   7     1611.76     1546.94     20.11 o 
  -2   0   7       80.00       42.74      1.28 o 
  -1   0   7     2293.31     2084.65     31.61 o 
   0   0   7      177.27      132.77      4.21 o 
   1   0   7     1015.30      954.64     15.09 o 
   2   0   7     1192.72     1287.30     24.04 o 
   3   0   7     3207.67     3336.80     76.25 o 
   4   0   7     1950.52     1973.26     30.31 o 
   5   0   7     1887.17     1849.83     24.52 o 
   6   0   7      285.10      281.83      4.66 o 
   7   0   7      691.05      716.99     12.83 o 
   8   0   7        8.78       10.50      1.33 o 
   9   0   7      697.12      767.58     23.67 o 
  -7   1   7        2.00        2.68      2.11 o 
  -6   1   7     1229.61     1210.76     22.52 o 
  -5   1   7       72.05       75.69      2.70 o 
  -4   1   7     1334.37     1376.70     28.40 o 
  -3   1   7      340.66      352.86      5.20 o 
  -2   1   7     1844.58     1792.83     23.20 o 
  -1   1   7       27.59       17.54      1.81 o 
   0   1   7     2668.32     2768.27     52.17 o 
   1   1   7        1.84        3.18      1.14 o 
   2   1   7     3319.06     3293.98     62.46 o 
   3   1   7       31.64       36.33      1.07 o 
   4   1   7     4663.57     4780.67     72.44 o 
   5   1   7      101.72       98.72      3.02 o 
   6   1   7     1590.52     1662.50     25.52 o 
   7   1   7        8.89        9.78      1.05 o 
   8   1   7      337.67      331.48      6.40 o 
   9   1   7        0.10        1.75      1.18 o 
  -7   2   7      506.20      487.50     10.40 o 
  -6   2   7        6.07        6.09      1.19 o 
  -5   2   7      397.97      405.16     14.68 o 
  -4   2   7      118.31      112.24      4.73 o 
  -3   2   7       18.75       10.70      0.73 o 
  -2   2   7      249.27      242.07      4.48 o 
  -1   2   7     1813.17     1703.50     32.56 o 
   0   2   7       19.81       37.88      3.01 o 
   1   2   7      285.56      233.92      5.35 o 
   2   2   7       16.60        8.60      0.96 o 
   3   2   7      584.13      532.19     32.34 o 
   4   2   7      755.51      845.18     13.53 o 
   5   2   7     2197.32     2271.08     42.38 o 
   6   2   7      166.93      159.26      4.42 o 
   7   2   7     2039.50     2164.43     33.01 o 
   8   2   7        9.04        7.78      1.56 o 
   9   2   7      459.90      487.25     15.10 o 
  -7   3   7      118.66      146.25      3.82 o 
  -6   3   7      389.05      400.07      8.66 o 
  -5   3   7      329.48      349.97      8.63 o 
  -4   3   7        0.89        1.58      0.63 o 
  -3   3   7     1114.56     1095.83     14.63 o 
  -2   3   7      845.79      838.20     13.39 o 
  -1   3   7      576.30      535.51     11.06 o 
   0   3   7     1735.54     1815.18     37.47 o 
   1   3   7       85.13       74.09      2.90 o 
   2   3   7      955.74      962.92     18.97 o 
   3   3   7      729.07      712.48     19.90 o 
   4   3   7      893.58      905.75     17.99 o 
   5   3   7       15.99       11.34      1.62 o 
   6   3   7     1399.74     1448.33     27.25 o 
   7   3   7     1016.06     1021.96     19.84 o 
   8   3   7     1117.27     1122.90     30.63 o 
   9   3   7       34.37       34.34      3.38 o 
  -6   4   7      253.42      255.61      6.83 o 
  -5   4   7      190.61      212.33      4.91 o 
  -4   4   7      234.17      244.26      4.17 o 
  -3   4   7      390.79      405.48      6.10 o 
  -2   4   7      881.14      845.76     13.82 o 
  -1   4   7     1251.42     1297.66     17.70 o 
   0   4   7     1296.35     1378.05     21.13 o 
   1   4   7     3287.45     3488.49     52.17 o 
   2   4   7     1188.20     1163.49     23.02 o 
   3   4   7      288.58      258.33      8.32 o 
   4   4   7      278.76      301.67      6.84 o 
   5   4   7      859.64      899.11     17.96 o 
   6   4   7       28.06       40.73      2.20 o 
   7   4   7     1200.02     1254.94     24.00 o 
   8   4   7      605.68      620.64     18.30 o 
   9   4   7      330.43      339.63     11.58 o 
  10   4   7      199.18      215.72      8.75 o 
  -6   5   7        6.25        2.56      2.40 o 
  -5   5   7      181.65      171.91      7.79 o 
  -4   5   7       71.49       59.88      1.84 o 
  -3   5   7      794.17      786.06     11.15 o 
  -2   5   7      959.63      951.37     13.47 o 
  -1   5   7     1423.73     1473.53     20.13 o 
   0   5   7      574.66      622.92      8.91 o 
   1   5   7     1769.91     1695.21     26.35 o 
   2   5   7       22.83       26.93      1.28 o 
   3   5   7     3882.61     4127.24     76.56 o 
   4   5   7      199.49      228.29      4.32 o 
   5   5   7      456.13      473.88     10.14 o 
   6   5   7      499.78      531.83      9.16 o 
   7   5   7     2699.35     2772.76     42.41 o 
   8   5   7        7.44        8.10      2.01 o 
   9   5   7      605.48      587.95     17.89 o 
  10   5   7      435.88      439.13     14.54 o 
  -5   6   7       52.61       60.76      4.76 o 
  -4   6   7      787.10      844.29     14.60 o 
  -3   6   7       58.85       59.94      1.86 o 
  -2   6   7     2328.27     2425.03     31.94 o 
  -1   6   7      267.65      284.34      5.20 o 
   0   6   7      707.21      784.97     11.18 o 
   1   6   7      162.78      156.10      4.32 o 
   2   6   7     2625.26     2755.42     52.63 o 
   3   6   7       88.81       87.73      2.71 o 
   4   6   7     1019.78     1053.66     16.91 o 
   5   6   7      287.59      296.23      6.93 o 
   6   6   7        1.23        2.26      1.22 o 
   7   6   7      328.13      332.95      6.31 o 
   8   6   7      378.68      412.36     13.30 o 
   9   6   7        0.09       -0.33      1.50 o 
  10   6   7      319.60      323.08     11.68 o 
  -5   7   7        1.17        6.99      2.56 o 
  -4   7   7      139.35      146.05      5.15 o 
  -3   7   7      713.36      699.49     25.71 o 
  -2   7   7      147.98      162.44      4.39 o 
  -1   7   7      411.40      421.71      7.76 o 
   0   7   7      368.58      359.57      5.79 o 
   1   7   7     1774.23     1807.68     24.56 o 
   2   7   7     1165.15     1165.79     18.81 o 
   3   7   7     1319.36     1325.73     25.53 o 
   4   7   7      592.65      597.99     10.14 o 
   5   7   7      444.41      473.51      8.34 o 
   6   7   7       49.58       43.75      1.86 o 
   7   7   7      177.18      182.08      4.08 o 
   8   7   7      662.91      630.80     18.86 o 
   9   7   7      232.07      230.10      9.02 o 
  -4   8   7      117.53      125.47      4.66 o 
  -3   8   7      571.10      608.92     13.49 o 
  -2   8   7       39.69       44.04      2.66 o 
  -1   8   7      655.07      684.86     11.95 o 
   0   8   7       56.41       61.41      2.25 o 
   1   8   7       60.53       71.01      2.31 o 
   2   8   7      687.70      708.53     12.09 o 
   3   8   7      677.57      717.73     14.64 o 
   4   8   7      633.78      639.11     13.58 o 
   5   8   7      420.95      417.57      7.60 o 
   6   8   7      317.61      325.87      7.72 o 
   7   8   7      137.22      144.75      3.58 o 
   8   8   7      147.48      177.74      7.48 o 
   9   8   7       45.08       36.03      3.54 o 
  -3   9   7       16.31       14.66      2.03 o 
  -2   9   7      430.38      450.97     10.54 o 
  -1   9   7        2.84        0.89      1.23 o 
   0   9   7      436.73      461.30      8.61 o 
   1   9   7      584.39      598.43     10.53 o 
   2   9   7     1307.17     1343.39     21.89 o 
   4   9   7      525.34      492.00     11.08 o 
   5   9   7      270.92      290.85      7.06 o 
   6   9   7      313.61      319.51      6.26 o 
   7   9   7      165.66      168.71      7.10 o 
   8   9   7      506.40      457.56     14.74 o 
   9   9   7      540.69      496.39     16.02 o 
  -2  10   7        4.50        5.82      1.95 o 
  -1  10   7      286.97      296.59     15.05 o 
   0  10   7       47.60       50.54      2.59 o 
   1  10   7      881.85      858.46     14.71 o 
   2  10   7      316.11      315.68     11.74 o 
   3  10   7      182.48       73.19      4.37 o 
   4  10   7       17.75       18.86      1.44 o 
   5  10   7      663.32      650.16     11.30 o 
   6  10   7       53.65       57.18      2.31 o 
   7  10   7      409.86      405.88     13.22 o 
   8  10   7      115.66      124.53      6.25 o 
  -1  11   7        3.00        4.18      2.21 o 
   0  11   7      226.45      223.59      9.85 o 
   1  11   7      101.30       95.72      5.98 o 
   2  11   7     1102.75     1123.99     33.94 o 
   3  11   7        1.23       -1.20      0.80 o 
   4  11   7     1090.78     1041.81     31.38 o 
   5  11   7       31.57       21.02      1.91 o 
   6  11   7      830.53      824.35     14.05 o 
   7  11   7       10.59        7.66      2.02 o 
   8  11   7      773.88      797.05     23.39 o 
   1  12   7       97.93      104.01      6.44 o 
   2  12   7      224.57      227.01      9.96 o 
   3  12   7       40.86       14.48      2.31 o 
   4  12   7       27.19       23.56      3.19 o 
   5  12   7       92.68      105.76      6.01 o 
   6  12   7       83.19       72.45      4.90 o 
  -3 -10   8      284.53      313.28     12.49 o 
  -2 -10   8      238.01      278.05     11.57 o 
  -1 -10   8      299.97      315.36     12.51 o 
   0 -10   8      300.49      355.38     13.70 o 
  -5  -9   8      274.64      307.46     12.52 o 
  -4  -9   8      123.09      111.19      6.98 o 
  -3  -9   8       91.13       86.78      6.04 o 
  -2  -9   8      212.95      195.18      8.77 o 
  -1  -9   8      669.88      682.09     21.77 o 
   0  -9   8      551.85      541.14     18.10 o 
   1  -9   8      311.93      318.62     12.47 o 
   2  -9   8      572.01      617.27     14.39 o 
  -6  -8   8      524.02      536.48      9.75 o 
  -5  -8   8      116.06      117.68      4.95 o 
  -4  -8   8      133.68      150.37      5.86 o 
  -3  -8   8      325.56      316.70     11.96 o 
  -2  -8   8      259.33      269.98     10.54 o 
  -1  -8   8       63.60       59.20      4.84 o 
   0  -8   8      373.50      364.50     13.00 o 
   1  -8   8      407.40      366.98     13.23 o 
   2  -8   8      558.87      602.48     13.83 o 
   3  -8   8        6.40        5.67      1.88 o 
  -7  -7   8      514.70      543.22     11.77 o 
  -6  -7   8       83.97       78.73      3.19 o 
  -5  -7   8      561.66      581.28     10.11 o 
  -4  -7   8        0.77        3.02      0.89 o 
  -3  -7   8     1800.70     1726.07     26.03 o 
  -2  -7   8       35.32       27.33      2.07 o 
  -1  -7   8      492.65      478.97     15.63 o 
   0  -7   8       85.66       83.85      5.29 o 
   1  -7   8      329.34      334.38     12.02 o 
   2  -7   8      237.63      255.23     13.00 o 
   3  -7   8      488.14      503.27     11.82 o 
   4  -7   8       87.20       91.34      4.16 o 
  -7  -6   8       20.58       21.06      2.89 o 
  -6  -6   8      411.50      419.13      9.31 o 
  -5  -6   8       25.54       28.98      1.95 o 
  -4  -6   8      882.68      887.42     16.43 o 
  -3  -6   8      284.34      265.71      5.14 o 
  -2  -6   8     1149.45     1127.22     16.08 o 
  -1  -6   8      111.78      111.33      2.76 o 
   0  -6   8     1451.03     1402.76     39.47 o 
   1  -6   8        1.12        1.63      1.99 o 
   2  -6   8     2313.94     2337.23     44.99 o 
   3  -6   8       54.46       58.61      4.13 o 
   4  -6   8      412.49      419.95     10.14 o 
   5  -6   8       20.94       26.86      2.31 o 
  -7  -5   8      420.56      442.20      9.95 o 
  -6  -5   8      449.25      271.18      9.08 o 
  -5  -5   8      316.61      318.58      7.28 o 
  -4  -5   8      317.17      318.38      7.09 o 
  -3  -5   8      269.11      281.60      5.30 o 
  -2  -5   8     2741.30     2590.91     33.20 o 
  -1  -5   8      307.25      334.04      5.09 o 
   0  -5   8       47.50       49.94      2.34 o 
   1  -5   8      158.09      162.51      6.80 o 
   2  -5   8      239.47      246.43      6.64 o 
   3  -5   8     1443.87     1425.83     28.20 o 
   4  -5   8      319.40      323.92      6.57 o 
   5  -5   8     1263.99     1267.46     29.62 o 
   6  -5   8      168.61      173.37      4.93 o 
  -7  -4   8      709.37      701.69     14.38 o 
  -6  -4   8      188.09      175.29      4.92 o 
  -5  -4   8      945.84      918.69     17.74 o 
  -4  -4   8      532.11      496.52     10.11 o 
  -3  -4   8     1680.30     1615.22     23.99 o 
  -2  -4   8       59.35       62.56      1.64 o 
  -1  -4   8     1776.86     1792.55     23.22 o 
   0  -4   8      718.39      721.88     14.46 o 
   1  -4   8     1725.07     1716.39     32.92 o 
   2  -4   8     1297.90     1338.34     21.28 o 
   3  -4   8     1006.69     1033.08     16.85 o 
   4  -4   8      150.88      149.82      3.73 o 
   5  -4   8      488.12      483.54      8.95 o 
   6  -4   8      243.75      243.99      5.47 o 
   7  -4   8       10.12        9.59      1.60 o 
  -7  -3   8        0.21        3.03      1.10 o 
  -6  -3   8      850.67      862.43     16.81 o 
  -5  -3   8      294.86      314.24      7.16 o 
  -4  -3   8        2.06        2.78      1.42 o 
  -3  -3   8      100.75      110.42      2.52 o 
  -2  -3   8      967.27      947.05     14.39 o 
  -1  -3   8      135.81      128.68      2.43 o 
   0  -3   8     2795.31     2868.61     53.75 o 
   1  -3   8       73.36       60.97      2.45 o 
   2  -3   8     1435.55     1428.78     22.44 o 
   3  -3   8      543.24      531.75      9.19 o 
   4  -3   8     1283.64     1213.36     19.50 o 
   5  -3   8      113.92      107.07      3.04 o 
   6  -3   8      683.64      659.36     11.57 o 
   7  -3   8      273.78      266.74      5.85 o 
  -7  -2   8      306.24      284.63      7.08 o 
  -6  -2   8        0.03        0.40      0.89 o 
  -5  -2   8     1059.25     1021.59     19.27 o 
  -4  -2   8      709.63      709.80     13.82 o 
  -3  -2   8      463.38      459.78      7.88 o 
  -2  -2   8       45.04       61.09      4.05 o 
  -1  -2   8     2816.47     2690.83     40.42 o 
   0  -2   8       15.25       13.92      1.57 o 
   1  -2   8     2062.13     2071.13     39.05 o 
   2  -2   8        5.01        6.92      1.12 o 
   3  -2   8     2970.84     2982.87     45.58 o 
   4  -2   8      309.27      304.00      5.76 o 
   5  -2   8      462.93      472.13      7.13 o 
   6  -2   8       67.32       69.75      2.44 o 
   7  -2   8      249.15      244.40      5.34 o 
   8  -2   8      227.33      220.99      5.17 o 
  -7  -1   8      266.39      274.00      6.87 o 
  -6  -1   8      774.08      807.59     15.84 o 
  -5  -1   8      118.90      101.60      3.32 o 
  -4  -1   8      841.95      829.62     15.74 o 
  -3  -1   8      779.41      759.03     16.75 o 
  -2  -1   8     1839.49     1753.58     27.09 o 
  -1  -1   8       17.36       14.78      1.10 o 
   0  -1   8     3626.36     3620.59     67.26 o 
   1  -1   8      931.46      948.16     18.35 o 
   2  -1   8      376.33      310.01      5.43 o 
   3  -1   8      758.07      779.38     12.54 o 
   4  -1   8     2253.52     2201.18     33.90 o 
   5  -1   8      328.95      310.05      5.85 o 
   6  -1   8      711.38      679.45     12.27 o 
   7  -1   8        7.02        9.66      1.17 o 
   8  -1   8      624.47      636.22     13.81 o 
  -7   0   8      100.52      103.91      4.12 o 
  -6   0   8      115.27      121.57      3.88 o 
  -5   0   8      443.27      409.61      8.74 o 
  -4   0   8      247.81      265.23      6.07 o 
  -3   0   8     1373.03     1405.08     18.45 o 
  -2   0   8      398.28      391.79      5.71 o 
  -1   0   8     3635.11     3653.43     54.94 o 
   0   0   8      809.17      714.84     11.55 o 
   1   0   8      296.38      270.50      8.35 o 
   2   0   8      104.60       88.34      2.55 o 
   3   0   8     1666.77     1881.07     37.25 o 
   4   0   8     1446.56     1455.92     22.63 o 
   5   0   8     1500.04     1569.45     24.50 o 
   6   0   8      355.36      349.84      5.56 o 
   7   0   8      656.01      689.35     11.56 o 
   8   0   8      193.07      207.34      5.79 o 
  -7   1   8      404.94      424.75      9.49 o 
  -6   1   8       82.71       82.23      3.11 o 
  -5   1   8     1170.64     1045.21     19.60 o 
  -4   1   8      186.05      171.41      4.64 o 
  -3   1   8     1301.96     1219.06     16.15 o 
  -2   1   8       33.13       31.23      1.37 o 
  -1   1   8     3871.68     3692.38     69.38 o 
   0   1   8      820.23      720.90     14.44 o 
   1   1   8      366.55      325.12      7.31 o 
   2   1   8       19.41       46.12      2.30 o 
   3   1   8     2930.78     3012.40     39.85 o 
   4   1   8     1251.28     1270.30     19.73 o 
   5   1   8     1149.31     1176.78     22.66 o 
   6   1   8      865.10      899.10     14.42 o 
   7   1   8      236.61      238.64      4.89 o 
   8   1   8       64.05       66.70      2.88 o 
   9   1   8      239.90      243.15      8.90 o 
  -7   2   8        1.08        2.33      2.67 o 
  -6   2   8      413.06      447.90      9.64 o 
  -5   2   8        6.65        2.57      1.03 o 
  -4   2   8     1307.02     1257.36     23.03 o 
  -3   2   8       42.78       40.08      2.34 o 
  -2   2   8     1781.44     1745.78     26.84 o 
  -1   2   8      381.91      393.06      8.42 o 
   0   2   8     1326.76     1287.64     25.85 o 
   1   2   8      498.13      490.96     10.27 o 
   2   2   8      778.15      752.39     15.14 o 
   3   2   8        2.76        1.84      0.80 o 
   4   2   8     2605.63     2653.12    136.35 o 
   5   2   8       58.55       66.64      2.39 o 
   6   2   8     1405.00     1440.29     22.28 o 
   7   2   8      129.26      127.14      4.01 o 
   8   2   8      673.31      651.44     13.52 o 
   9   2   8        1.36        0.40      1.53 o 
  -6   3   8        0.14       -0.53      0.97 o 
  -5   3   8      703.93      659.80     13.04 o 
  -4   3   8      648.40      546.86     10.93 o 
  -3   3   8      555.49      536.05      7.70 o 
  -2   3   8      989.11      999.49     19.79 o 
  -1   3   8     1733.56     1720.51     33.11 o 
   0   3   8       95.25      102.63      4.23 o 
   1   3   8      343.10      313.68     19.27 o 
   2   3   8       22.53       17.61      1.43 o 
   3   3   8     1830.39     1852.02     38.87 o 
   4   3   8        1.07        2.13      1.77 o 
   5   3   8     1388.46     1439.36     28.10 o 
   6   3   8      672.60      676.60     13.66 o 
   7   3   8     1336.45     1394.92     26.58 o 
   8   3   8       30.02       33.99      3.16 o 
   9   3   8      620.87      641.21     19.13 o 
  -6   4   8      400.12      425.04      8.08 o 
  -5   4   8      111.75      118.02      3.13 o 
  -4   4   8      516.55      550.95      8.14 o 
  -3   4   8      125.49      143.47      2.86 o 
  -2   4   8     1302.89     1316.53     20.95 o 
  -1   4   8       94.14       71.91      2.11 o 
   0   4   8      571.85      537.00      8.99 o 
   1   4   8      349.46      329.32      5.72 o 
   2   4   8     4716.31     4757.63     89.35 o 
   3   4   8     1086.52     1035.11     20.57 o 
   4   4   8      506.60      486.62     10.41 o 
   5   4   8       71.03       75.22      2.73 o 
   6   4   8        2.53        3.20      1.35 o 
   7   4   8        1.21        3.38      1.18 o 
   8   4   8      491.41      488.19     15.15 o 
   9   4   8       18.84       11.25      2.32 o 
  -6   5   8      231.91      276.68     11.28 o 
  -5   5   8      210.05      221.27      9.20 o 
  -4   5   8      346.10      326.68      6.25 o 
  -3   5   8      681.52      653.34     10.89 o 
  -2   5   8      634.53      698.05     11.81 o 
  -1   5   8      119.30      116.82      2.48 o 
   0   5   8      988.84     1110.53     15.30 o 
   1   5   8       25.46       29.82      1.07 o 
   2   5   8     2821.92     2965.12     56.36 o 
   3   5   8      845.16      813.79     16.55 o 
   4   5   8      357.75      389.53      8.68 o 
   5   5   8      729.79      765.88     15.69 o 
   6   5   8      100.34      119.11      3.04 o 
   7   5   8     1617.83     1687.52     26.45 o 
   8   5   8      724.68      732.52     21.27 o 
   9   5   8      253.71      262.42      9.85 o 
  -5   6   8      436.86      470.37     16.05 o 
  -4   6   8      109.61      119.03      4.28 o 
  -3   6   8      815.64      853.16     13.89 o 
  -2   6   8      433.08      441.94      8.20 o 
  -1   6   8      706.85      712.18     10.39 o 
   0   6   8       14.66       19.77      1.81 o 
   1   6   8      585.38      528.45      7.74 o 
   2   6   8       62.77       54.69      2.53 o 
   3   6   8     4772.40     4927.42     92.80 o 
   4   6   8      174.26      188.53      5.02 o 
   5   6   8      477.81      481.73     10.48 o 
   6   6   8      251.36      262.56      5.26 o 
   7   6   8      675.53      685.64     11.65 o 
   8   6   8      901.42      909.49     25.74 o 
   9   6   8      354.85      349.90     12.14 o 
  -4   7   8      280.76      300.29     16.65 o 
  -3   7   8       43.45       47.86      3.24 o 
  -2   7   8     1407.01     1458.90     19.80 o 
  -1   7   8        0.43        3.54      0.79 o 
   0   7   8      961.20     1030.23     14.56 o 
   1   7   8        2.86        9.69      1.80 o 
   2   7   8     1490.87     1542.72     31.91 o 
   3   7   8       57.88       53.99      2.61 o 
   4   7   8     1015.08     1046.02     21.09 o 
   5   7   8       44.19       49.15      2.45 o 
   6   7   8      933.53      980.85     16.02 o 
   7   7   8       27.23       31.32      2.50 o 
   8   7   8     1040.15     1008.43     28.31 o 
   9   7   8        1.23        7.68      2.15 o 
  -4   8   8        0.20        0.19      1.13 o 
  -3   8   8      293.69      315.27      6.68 o 
  -2   8   8       77.71       85.82      3.94 o 
  -1   8   8      307.82      318.27      6.38 o 
   0   8   8       35.61       38.63      1.67 o 
   1   8   8      101.99      119.18      5.02 o 
   2   8   8       30.57       38.13      2.46 o 
   3   8   8     1613.61     1626.82     32.05 o 
   4   8   8        4.05        5.71      1.62 o 
   5   8   8     1714.64     1775.07     34.72 o 
   6   8   8      415.09      406.32      7.57 o 
   7   8   8     1814.75     1757.59     27.67 o 
   8   8   8       79.39       59.08      4.27 o 
   9   8   8      325.21      335.83     11.97 o 
  -3   9   8       57.54       58.89      2.70 o 
  -2   9   8      295.29      305.00      6.52 o 
  -1   9   8      180.32      192.00      4.60 o 
   0   9   8      760.29      784.93     24.56 o 
   1   9   8       43.31       38.27      2.62 o 
   2   9   8      209.15      217.00      6.16 o 
   3   9   8      192.94      190.78      5.57 o 
   4   9   8      488.00      511.40     16.04 o 
   5   9   8      263.64      255.67      5.39 o 
   6   9   8      265.59      278.80      5.74 o 
   7   9   8      173.78      175.89      4.21 o 
   8   9   8      827.86      864.08     25.00 o 
   9   9   8        0.21        3.08      1.94 o 
  -2  10   8       31.15       30.06      3.69 o 
  -1  10   8       66.44       62.81      5.05 o 
   0  10   8       61.61       75.29      5.23 o 
   1  10   8      158.25      156.53      7.60 o 
   2  10   8        1.46        0.27      1.20 o 
   3  10   8      833.39      815.62     17.53 o 
   4  10   8       77.24       70.36      3.29 o 
   5  10   8      382.56      365.67      7.17 o 
   6  10   8      613.49      626.25     11.06 o 
   7  10   8       32.58       28.36      1.75 o 
   8  10   8      356.40      350.45     12.25 o 
  -1  11   8      150.35      151.71      8.01 o 
   0  11   8        1.65        0.27      2.03 o 
   1  11   8      439.45      440.96     15.85 o 
   2  11   8       40.52       47.08      4.43 o 
   3  11   8      370.58      385.46     13.98 o 
   4  11   8       86.68       99.20      4.07 o 
   5  11   8      352.68      344.86      6.96 o 
   6  11   8       45.84       57.09      2.47 o 
   7  11   8      187.37      170.62      7.41 o 
   1  12   8       10.63       13.48      2.99 o 
   2  12   8      199.99      194.42      9.17 o 
   3  12   8        0.76       -1.44      1.70 o 
   4  12   8      587.81      545.32     18.56 o 
   5  12   8       34.90       22.36      3.17 o 
   6  12   8      150.92      159.26      5.12 o 
  -4  -9   9        6.91        4.05      3.08 o 
  -3  -9   9      380.18      388.59     14.44 o 
  -2  -9   9       63.83       56.82      5.17 o 
  -1  -9   9      618.90      652.12     21.17 o 
   0  -9   9      103.30      109.23      6.73 o 
   1  -9   9      944.36      976.05     29.93 o 
  -5  -8   9      148.44      144.93      6.74 o 
  -4  -8   9      304.25      315.80     12.39 o 
  -3  -8   9       91.38       90.05      6.08 o 
  -2  -8   9      430.80      443.72     27.37 o 
  -1  -8   9      161.15      161.23      5.12 o 
   0  -8   9      490.44      508.96     16.96 o 
   1  -8   9      260.87      279.33     11.02 o 
   2  -8   9      525.53      537.29     18.19 o 
   3  -8   9      255.68      283.48     17.03 o 
  -6  -7   9      418.91      426.37      9.62 o 
  -5  -7   9       58.88       61.79      2.45 o 
  -4  -7   9      276.59      279.08      5.65 o 
  -3  -7   9      418.83      402.69      7.27 o 
  -2  -7   9      589.57      626.90     13.49 o 
  -1  -7   9      107.86      113.39      3.97 o 
   0  -7   9      421.17      440.08     17.13 o 
   1  -7   9      215.72      188.08      8.22 o 
   2  -7   9      419.56      430.58     10.38 o 
   3  -7   9       47.18       43.23      3.08 o 
   4  -7   9      633.28      705.11     12.83 o 
  -6  -6   9       17.73       13.42      1.62 o 
  -5  -6   9      395.37      393.04      8.76 o 
  -4  -6   9      113.54      118.07      3.18 o 
  -3  -6   9     1234.62     1212.35     18.80 o 
  -2  -6   9      375.23      369.64      5.73 o 
  -1  -6   9      522.91      548.28     11.87 o 
   0  -6   9      438.96      430.23     10.75 o 
   1  -6   9      529.01      540.30     16.06 o 
   2  -6   9      297.20      301.02      6.92 o 
   3  -6   9      817.42      848.66     21.07 o 
   4  -6   9      190.05      185.66      4.68 o 
   5  -6   9      710.56      751.40     15.75 o 
  -7  -5   9       17.04       15.22      2.41 o 
  -6  -5   9      530.47      543.77     16.85 o 
  -5  -5   9        7.77        4.31      1.11 o 
  -4  -5   9      749.87      728.39     14.24 o 
  -3  -5   9        0.62        1.39      0.77 o 
  -2  -5   9     1139.01     1077.12     17.20 o 
  -1  -5   9      445.58      430.28      7.43 o 
   0  -5   9     1485.75     1461.53     32.23 o 
   1  -5   9        8.63        8.49      1.33 o 
   2  -5   9      431.40      431.42     11.59 o 
   3  -5   9      119.22      119.13      3.37 o 
   4  -5   9     1547.57     1562.50     25.19 o 
   5  -5   9        1.39        0.78      1.05 o 
   6  -5   9      893.18      920.97     15.94 o 
  -7  -4   9      558.55      588.27     12.58 o 
  -6  -4   9      159.55      162.45      4.83 o 
  -5  -4   9     1390.67     1282.86    108.57 o 
  -4  -4   9      227.31      210.75      5.30 o 
  -3  -4   9     1351.55     1309.59     23.91 o 
  -2  -4   9      446.64      441.46      6.53 o 
  -1  -4   9     1369.16     1417.89     21.62 o 
   0  -4   9        2.06        2.40      0.70 o 
   1  -4   9      885.00      870.71     17.53 o 
   2  -4   9       96.28       98.93      2.82 o 
   3  -4   9      675.04      642.09     11.07 o 
   4  -4   9      411.46      421.12      7.90 o 
   5  -4   9      961.40      926.16     15.64 o 
   6  -4   9       85.69       96.97      3.21 o 
  -7  -3   9      459.76      471.55     10.53 o 
  -6  -3   9      199.95      201.39      5.97 o 
  -5  -3   9      597.29      605.50     12.33 o 
  -4  -3   9      264.56      250.13      5.96 o 
  -3  -3   9      766.94      747.61     14.34 o 
  -2  -3   9     1079.58      995.79     15.20 o 
  -1  -3   9     1532.33     1519.44     20.31 o 
   0  -3   9      752.35      879.75     17.46 o 
   1  -3   9     1353.23     1357.33     26.40 o 
   2  -3   9      161.56      177.39      3.86 o 
   3  -3   9       61.75       57.94      2.15 o 
   4  -3   9       11.01       13.76      1.54 o 
   5  -3   9      885.03      886.19     14.83 o 
   6  -3   9       71.40       76.87      2.72 o 
   7  -3   9       80.81       84.10      3.66 o 
  -7  -2   9      169.70      179.45      5.30 o 
  -6  -2   9      720.23      713.74     14.39 o 
  -5  -2   9      435.80      427.49      9.24 o 
  -4  -2   9     1147.63     1083.33     20.22 o 
  -3  -2   9      165.74      154.34      3.27 o 
  -2  -2   9     2168.15     2126.51     37.90 o 
  -1  -2   9      178.55      163.22      3.42 o 
   0  -2   9     1889.26     1915.07     76.54 o 
   1  -2   9       21.81       15.16      1.31 o 
   2  -2   9      407.79      389.55      6.84 o 
   3  -2   9      386.49      388.89      6.95 o 
   4  -2   9      892.40      857.97     14.08 o 
   5  -2   9       89.82       83.41      3.49 o 
   6  -2   9       62.53       61.60      2.36 o 
   7  -2   9      204.25      192.66      7.87 o 
   8  -2   9       97.03       89.83      5.25 o 
  -7  -1   9      263.44      274.37      7.01 o 
  -6  -1   9       32.80       50.01      2.66 o 
  -5  -1   9      578.70      598.90     12.17 o 
  -4  -1   9      465.11      441.98      9.27 o 
  -3  -1   9      549.73      545.23     15.00 o 
  -2  -1   9      455.41      465.87      6.74 o 
  -1  -1   9     3703.85     3484.70     90.90 o 
   0  -1   9      127.77      141.35     10.59 o 
   1  -1   9     2685.87     2844.69    132.83 o 
   2  -1   9      192.29      197.92      4.81 o 
   3  -1   9      465.69      490.43      8.29 o 
   4  -1   9        8.02       11.93      2.07 o 
   5  -1   9      469.06      491.46      8.60 o 
   6  -1   9       94.82       99.66      2.42 o 
   7  -1   9       37.56       31.96      3.09 o 
   8  -1   9        0.77        1.29      1.61 o 
  -7   0   9       18.44       19.98      4.16 o 
  -6   0   9      690.47      725.13     14.56 o 
  -5   0   9       80.87       53.38      2.50 o 
  -4   0   9      369.31      332.25      8.41 o 
  -3   0   9     1088.38     1086.25     17.49 o 
  -2   0   9     2948.68     2746.34     42.29 o 
  -1   0   9       49.56       36.07      1.76 o 
   0   0   9     1901.51     1849.96     28.79 o 
   1   0   9      374.57      401.49     13.82 o 
   2   0   9      957.50      970.08     18.78 o 
   3   0   9        9.67       18.03      2.08 o 
   4   0   9     2649.72     2767.26     42.23 o 
   5   0   9        3.94        5.95      1.07 o 
   6   0   9     1278.80     1321.82     41.82 o 
   7   0   9       73.47       73.48      4.50 o 
   8   0   9     1025.68     1059.69     30.35 o 
  -7   1   9      257.64      279.47      7.07 o 
  -6   1   9       79.70       99.07      4.52 o 
  -5   1   9      431.24      411.45      8.92 o 
  -4   1   9      480.52      502.90     10.33 o 
  -3   1   9       76.18       97.64      2.14 o 
  -2   1   9      407.67      397.00      9.37 o 
  -1   1   9     5224.81     5511.95    103.15 o 
   0   1   9      426.86      432.89      9.26 o 
   1   1   9     2739.09     2784.40     42.82 o 
   2   1   9      707.24      730.11     14.88 o 
   3   1   9     3134.31     3226.30     49.39 o 
   4   1   9      563.56      543.98     16.11 o 
   5   1   9     1798.35     1843.20     49.65 o 
   6   1   9       92.67       90.85      3.31 o 
   7   1   9      682.76      686.50     14.10 o 
   8   1   9      260.64      263.99      7.25 o 
  -6   2   9      308.44      312.60      7.44 o 
  -5   2   9      153.18      143.20      4.23 o 
  -4   2   9      111.62      110.40      3.49 o 
  -3   2   9      347.48      363.25      5.56 o 
  -2   2   9      422.84      393.42      6.94 o 
  -1   2   9     1355.57     1372.06     37.14 o 
   0   2   9      633.99      582.90     12.11 o 
   1   2   9      432.82      403.90      8.79 o 
   2   2   9      931.42      878.55     17.64 o 
   3   2   9     1433.97     1420.31     27.73 o 
   4   2   9     2854.83     2518.50    391.29 o 
   5   2   9      264.18      260.78      8.88 o 
   6   2   9     1050.11     1067.02     29.81 o 
   7   2   9      492.84      488.85     10.57 o 
   8   2   9      316.13      346.53      8.18 o 
   9   2   9      519.68      538.95     16.56 o 
  -6   3   9      389.97      416.45      9.26 o 
  -5   3   9       85.54       84.25      3.14 o 
  -4   3   9     1082.59     1093.64     20.42 o 
  -3   3   9        0.35        3.65      1.75 o 
  -2   3   9      672.80      667.46     13.74 o 
  -1   3   9       38.65       41.61      2.07 o 
   0   3   9      397.88      394.47      6.81 o 
   1   3   9        8.06        3.30      0.83 o 
   2   3   9     1470.71     1410.96     27.54 o 
   3   3   9      598.54      615.68     12.87 o 
   4   3   9     1447.03     1372.13     37.27 o 
   5   3   9        8.33        8.05      2.43 o 
   6   3   9     1802.22     1812.60     48.89 o 
   7   3   9       27.69       25.75      1.96 o 
   8   3   9     1451.40     1443.32     27.75 o 
   9   3   9      100.82       99.14      5.52 o 
  -6   4   9       16.62       20.75      2.04 o 
  -5   4   9      530.81      524.69      9.19 o 
  -4   4   9        2.71       -1.10      0.73 o 
  -3   4   9      518.00      590.65      8.65 o 
  -2   4   9       19.50       26.98      1.56 o 
  -1   4   9     1131.40     1190.69     28.79 o 
   0   4   9        2.33        2.72      0.72 o 
   1   4   9      524.41      525.29     16.90 o 
   2   4   9      366.80      377.14      8.47 o 
   3   4   9     2329.49     2403.56     46.05 o 
   5   4   9      248.16      264.99      6.47 o 
   6   4   9      251.87      248.59      8.48 o 
   7   4   9      372.09      426.98      9.50 o 
   8   4   9        4.82        6.06      1.33 o 
   9   4   9     1259.02     1356.05     37.05 o 
  -5   5   9      117.89      129.58      6.79 o 
  -4   5   9      255.13      261.04      6.44 o 
  -3   5   9       40.73       32.63      1.76 o 
  -2   5   9      230.16      258.81      5.24 o 
  -1   5   9       61.11       51.08      2.15 o 
   0   5   9        5.87        0.83      1.01 o 
   1   5   9      123.57      131.36      5.79 o 
   2   5   9     1941.74     1956.88     37.87 o 
   3   5   9       63.34       49.07      2.36 o 
   5   5   9        3.46        5.48      1.02 o 
   6   5   9      703.77      713.46     14.92 o 
   7   5   9       23.45       23.01      1.66 o 
   8   5   9     1273.78     1244.02     24.25 o 
   9   5   9        2.26        0.04      1.73 o 
  -5   6   9       80.43       96.74      5.98 o 
  -4   6   9      231.94      242.82      9.59 o 
  -3   6   9      510.19      517.90      9.09 o 
  -2   6   9      513.40      559.95      9.95 o 
  -1   6   9      968.09     1028.64     14.53 o 
   0   6   9      151.02      182.42      5.10 o 
   1   6   9      986.05     1048.86     26.71 o 
   2   6   9      120.46      111.55      3.69 o 
   3   6   9     1473.25     1467.69     28.92 o 
   4   6   9      321.19      304.38     16.78 o 
   5   6   9      718.14      746.10     15.56 o 
   6   6   9        7.04       10.11      1.33 o 
   7   6   9      560.29      575.59     10.13 o 
   8   6   9        1.94        1.88      1.70 o 
   9   6   9     1178.54     1183.59     33.03 o 
  -4   7   9        2.37        5.40      2.33 o 
  -3   7   9      146.93      144.74      4.80 o 
  -2   7   9      615.12      614.45      9.11 o 
  -1   7   9      452.35      452.57     10.48 o 
   0   7   9     1088.20     1074.25     21.96 o 
   1   7   9      867.06      853.12     17.77 o 
   2   7   9      611.71      616.62     13.31 o 
   3   7   9      773.46      765.75     16.07 o 
   4   7   9      158.97      157.76      4.66 o 
   5   7   9      722.33      708.54     14.96 o 
   6   7   9      409.95      427.43      9.76 o 
   7   7   9      283.29      299.16      6.95 o 
   8   7   9      196.04      216.02      8.56 o 
   9   7   9      625.87      636.90     19.58 o 
  -3   8   9        0.03       -1.09      1.76 o 
  -2   8   9      702.24      752.19     23.80 o 
  -1   8   9        0.97       -1.99      1.50 o 
   0   8   9      653.61      689.06     15.05 o 
   1   8   9       26.72       25.82      2.22 o 
   2   8   9      710.28      733.73     15.73 o 
   3   8   9      323.20      344.25      8.37 o 
   4   8   9      618.56      585.21     12.84 o 
   5   8   9       53.02       57.90      2.78 o 
   6   8   9      648.26      678.54     11.73 o 
   7   8   9        0.58        0.92      0.87 o 
   8   8   9       27.54       26.30      3.07 o 
   9   8   9       35.22       53.84      4.38 o 
  -2   9   9        4.61        6.24      2.25 o 
  -1   9   9      439.91      445.80     15.74 o 
   0   9   9       89.05       88.84      5.55 o 
   1   9   9     1192.27     1222.75     25.15 o 
   2   9   9      274.78      268.73      7.27 o 
   3   9   9     1016.22      983.99     20.52 o 
   4   9   9        1.49        1.60      1.07 o 
   5   9   9      639.69      635.65     13.89 o 
   6   9   9      208.11      185.38      4.40 o 
   7   9   9      401.28      398.84      7.69 o 
   8   9   9        5.97        6.14      2.11 o 
  -1  10   9       46.32       32.94      3.86 o 
   0  10   9      126.18      134.44      7.26 o 
   1  10   9      208.62      212.07      9.34 o 
   2  10   9       52.80       52.16      5.47 o 
   3  10   9       12.41       10.68      1.69 o 
   4  10   9      670.57      690.02     15.22 o 
   5  10   9       63.91       53.48      2.42 o 
   6  10   9      338.88      344.03      6.95 o 
   7  10   9      200.02      189.06      4.61 o 
   8  10   9       97.92      125.11      6.44 o 
   0  11   9      134.30      152.19      8.08 o 
   1  11   9       33.23       34.45      4.08 o 
   2  11   9      824.03      777.63     24.99 o 
   3  11   9     1083.76     1044.82     22.21 o 
   4  11   9       24.88       21.47      2.18 o 
   5  11   9      430.42      419.39      8.21 o 
   6  11   9      353.69      341.66      7.01 o 
   7  11   9      279.13      279.64      6.09 o 
   2  12   9        8.66        7.35      2.58 o 
   3  12   9      222.49      231.96     10.25 o 
   4  12   9      309.77      327.88     12.76 o 
   5  12   9      283.02      283.26      7.94 o 
  -2  -9  10      549.80      534.71     18.24 o 
  -1  -9  10       12.59       13.71      2.84 o 
  -4  -8  10        2.53        1.69      2.69 o 
  -3  -8  10      656.22      706.23     22.63 o 
  -2  -8  10      103.60      111.19      6.55 o 
  -1  -8  10      198.68      199.20     10.03 o 
   0  -8  10      100.28      129.39      4.69 o 
   1  -8  10      845.47      862.86     23.31 o 
   2  -8  10      109.28      138.62      5.14 o 
  -5  -7  10      199.29      201.65      4.76 o 
  -4  -7  10      374.06      365.91      7.02 o 
  -3  -7  10       80.12       87.19      5.89 o 
  -2  -7  10      417.23      403.23     14.07 o 
  -1  -7  10       35.59       29.84      2.27 o 
   0  -7  10      425.06      440.09     13.84 o 
   1  -7  10       98.83       99.68      4.59 o 
   2  -7  10      404.16      410.05     10.00 o 
   3  -7  10       36.01       33.84      2.18 o 
  -6  -6  10      430.72      455.51     10.23 o 
  -5  -6  10       80.11       82.55      2.82 o 
  -4  -6  10      135.52      147.52      4.02 o 
  -3  -6  10      237.35      248.63      5.09 o 
  -2  -6  10      481.14      508.27      7.56 o 
  -1  -6  10     1064.16     1032.47     20.86 o 
   0  -6  10      330.05      340.90      8.26 o 
   1  -6  10     1242.93     1199.33     24.11 o 
   2  -6  10      150.46      162.26      5.14 o 
   3  -6  10      167.47      163.99      4.32 o 
   4  -6  10      242.50      260.99      6.62 o 
  -5  -5  10      199.18      194.90      5.35 o 
  -4  -5  10       42.57       46.10      2.04 o 
  -3  -5  10      478.33      480.72     10.55 o 
  -2  -5  10       10.02       17.34      1.21 o 
  -1  -5  10     1101.08     1056.17     16.59 o 
   0  -5  10      211.62      216.90      4.41 o 
   1  -5  10      318.95      311.71     11.51 o 
   2  -5  10       99.25       95.19      3.64 o 
   3  -5  10       79.50       84.22      4.12 o 
   4  -5  10      957.40      961.94     23.64 o 
   5  -5  10      725.93      749.11     15.09 o 
  -6  -4  10     1049.41     1067.09     20.69 o 
  -5  -4  10       61.91       50.77      3.84 o 
  -4  -4  10      911.77      873.20     19.22 o 
  -3  -4  10       53.33       51.23      2.00 o 
  -2  -4  10      864.94      868.20     11.96 o 
  -1  -4  10      119.42       99.03      2.64 o 
   0  -4  10     4078.73     3916.65     57.76 o 
   1  -4  10       62.99       71.33      2.96 o 
   2  -4  10      738.22      761.73     23.34 o 
   3  -4  10       16.40       18.20      1.63 o 
   4  -4  10     1665.29     1698.56     45.43 o 
   5  -4  10       26.04       31.32      3.12 o 
   6  -4  10      501.81      492.56     16.29 o 
  -6  -3  10       20.54       20.98      4.19 o 
  -5  -3  10      747.87      772.14     15.34 o 
  -4  -3  10      220.04      221.50      8.82 o 
  -3  -3  10      354.64      354.22      7.76 o 
  -2  -3  10      221.19      220.53      3.81 o 
  -1  -3  10      993.30      992.58     15.52 o 
   0  -3  10      342.89      336.09      7.64 o 
   1  -3  10      225.71      238.30      5.89 o 
   2  -3  10      191.51      199.54      5.27 o 
   3  -3  10      610.25      591.67     10.21 o 
   4  -3  10       34.54       32.58      2.44 o 
   5  -3  10     2169.05     2189.89    107.29 o 
   6  -3  10      118.41      133.22      6.42 o 
   7  -3  10      436.02      431.16     14.65 o 
  -7  -2  10      172.80      179.11      9.62 o 
  -6  -2  10      428.61      438.80      9.83 o 
  -5  -2  10      654.56      643.20     13.11 o 
  -4  -2  10      835.27      817.84     15.88 o 
  -3  -2  10     1254.08     1178.57     21.84 o 
  -2  -2  10      191.64      189.16      3.85 o 
  -1  -2  10      684.75      645.95     13.14 o 
   0  -2  10      949.86      986.78     19.39 o 
   1  -2  10     1071.33     1113.02     21.73 o 
   2  -2  10      474.03      518.10     10.92 o 
   3  -2  10      369.89      387.30      6.97 o 
   4  -2  10     2300.91     2393.82     49.99 o 
   5  -2  10      132.55      134.21      6.11 o 
   6  -2  10      261.21      256.52      9.57 o 
   7  -2  10       11.06       13.47      2.37 o 
  -7  -1  10      204.38      230.78      6.36 o 
  -6  -1  10      130.48      115.63      4.01 o 
  -5  -1  10      286.13      265.83      6.55 o 
  -4  -1  10      631.13      619.01     12.48 o 
  -3  -1  10      139.66      129.28      3.80 o 
  -2  -1  10       40.17       33.96      1.49 o 
  -1  -1  10     1288.16     1264.93     34.23 o 
   0  -1  10      566.00      548.88     11.25 o 
   1  -1  10      180.21      162.44      4.21 o 
   2  -1  10     1320.59     1375.37     26.46 o 
   3  -1  10      221.34      225.26      4.38 o 
   5  -1  10     2084.74     1982.40     53.67 o 
   6  -1  10       18.67       18.15      2.67 o 
   7  -1  10      304.14      294.68     10.65 o 
   8  -1  10      134.20      130.91      6.46 o 
  -6   0  10      155.29      176.26      5.15 o 
  -5   0  10      369.98      432.36      9.47 o 
  -4   0  10       97.17      118.63      3.75 o 
  -3   0  10      961.00      979.00     15.79 o 
  -2   0  10     1540.37     1578.82     20.81 o 
  -1   0  10      206.74      194.45      4.88 o 
   0   0  10     1056.63     1087.51     17.41 o 
   1   0  10      625.07      643.89     11.23 o 
   2   0  10       84.21       93.20      4.35 o 
   3   0  10     1306.90     1266.21     34.81 o 
   4   0  10      180.33      192.73      7.28 o 
   5   0  10     1519.63     1545.50     42.38 o 
   6   0  10      477.83      480.80     15.17 o 
   7   0  10      258.27      264.57      9.84 o 
   8   0  10      142.03      135.14      6.42 o 
  -6   1  10      350.11      367.42      8.56 o 
  -5   1  10       16.59        9.50      1.94 o 
  -4   1  10      414.28      369.65      8.20 o 
  -3   1  10      131.63      126.68      2.62 o 
  -2   1  10      800.14      775.25     12.65 o 
  -1   1  10     1043.31     1002.79     19.92 o 
   0   1  10     2318.30     2309.87     44.16 o 
   1   1  10       19.08       12.90      1.26 o 
   2   1  10     2135.81     2013.68     69.91 o 
   3   1  10      133.28      144.69      4.21 o 
   4   1  10     1092.86     1072.05     29.91 o 
   5   1  10        0.37        1.85      1.30 o 
   6   1  10      510.74      484.67     15.13 o 
   7   1  10       14.33       15.68      1.62 o 
   8   1  10      913.69      965.08     57.62 o 
  -6   2  10       78.15       92.28      3.84 o 
  -5   2  10      432.37      440.13      9.61 o 
  -4   2  10       14.75       24.79      1.83 o 
  -3   2  10     1051.02     1050.01     14.31 o 
  -2   2  10        6.72        5.59      0.96 o 
  -1   2  10     1843.11     1876.90     36.16 o 
   0   2  10      199.31      190.03      8.36 o 
   1   2  10     2369.40     2295.98     43.98 o 
   2   2  10        0.17        0.67      0.80 o 
   3   2  10     1104.14     1042.28     20.90 o 
   4   2  10      698.31      686.76     14.39 o 
   5   2  10     1187.26     1208.06     33.46 o 
   6   2  10      223.82      206.07      7.79 o 
   7   2  10     1048.02     1094.44     45.60 o 
   8   2  10      185.41      188.50      8.03 o 
   9   2  10      339.00      354.95     12.14 o 
  -6   3  10      157.66      187.57      5.37 o 
  -5   3  10      251.50      258.25      7.31 o 
  -4   3  10        6.55        8.30      1.28 o 
  -3   3  10     1076.46     1028.49     16.31 o 
  -2   3  10      159.70      170.95      4.64 o 
  -1   3  10      602.65      618.48     12.98 o 
   0   3  10       12.99       13.53      1.29 o 
   1   3  10      846.67      853.03     33.89 o 
   2   3  10      669.25      638.51     13.39 o 
   3   3  10      665.24      669.42     14.03 o 
   4   3  10      670.38      646.19     13.62 o 
   5   3  10      111.56      115.60      3.79 o 
   6   3  10      663.03      705.20     20.70 o 
   7   3  10      542.02      556.26     11.94 o 
   8   3  10      660.40      667.80     14.09 o 
   9   3  10      111.69      115.57      6.04 o 
  -5   4  10        2.78        3.45      1.07 o 
  -4   4  10      563.32      546.54     12.25 o 
  -3   4  10      224.63      228.39      4.11 o 
  -2   4  10     1352.56     1278.07     20.51 o 
  -1   4  10      239.84      220.90      8.55 o 
   0   4  10      869.10      869.52     17.74 o 
   1   4  10      377.07      364.93      8.36 o 
   2   4  10     1145.23     1095.09     21.93 o 
   3   4  10     1101.21     1066.69     21.44 o 
   4   4  10      785.70      780.16     16.18 o 
   5   4  10       37.28       33.66      2.08 o 
   6   4  10      882.86      896.67     23.72 o 
   7   4  10       65.63       72.13      6.79 o 
   8   4  10      299.54      290.30      7.31 o 
   9   4  10      257.14      258.05      9.94 o 
  -5   5  10      166.87      182.33      5.31 o 
  -4   5  10        0.35        1.70      1.13 o 
  -3   5  10      797.62      827.74     11.82 o 
  -2   5  10        2.89       -0.79      1.57 o 
  -1   5  10      769.37      840.23     17.36 o 
   0   5  10        3.07        1.15      0.88 o 
   1   5  10       71.12       74.81      2.95 o 
   2   5  10       28.50       17.16      2.92 o 
   3   5  10      776.73      826.04     17.09 o 
   4   5  10      554.78      515.25     22.61 o 
   5   5  10      640.90      667.15     14.18 o 
   6   5  10      439.94      432.66      9.88 o 
   7   5  10      450.45      493.58      8.99 o 
   8   5  10        8.24        9.63      1.50 o 
   9   5  10      538.54      597.84     18.56 o 
  -3   6  10        8.40        8.49      2.93 o 
  -2   6  10      920.50      884.96     18.47 o 
  -1   6  10        0.30        1.54      1.01 o 
   0   6  10      268.11      251.09      8.58 o 
   1   6  10       70.12       66.29      2.90 o 
   2   6  10     1333.99     1324.27     26.42 o 
   3   6  10      168.75      141.04      5.16 o 
   5   6  10        0.69       -1.01      0.88 o 
   6   6  10      615.38      605.26     13.15 o 
   7   6  10       27.74       27.20      2.27 o 
   8   6  10      190.56      197.13      7.56 o 
   9   6  10      656.25      698.78     21.18 o 
  -3   7  10      558.12      550.47     18.22 o 
  -2   7  10      159.19      156.02      5.53 o 
  -1   7  10     1090.77     1102.24     22.68 o 
   0   7  10       87.48       93.08      3.61 o 
   1   7  10      624.47      654.14     14.21 o 
   2   7  10      462.86      478.00     10.87 o 
   3   7  10      110.36      102.98      5.98 o 
   4   7  10      271.47      293.32     10.21 o 
   5   7  10      599.69      597.96     13.04 o 
   6   7  10      200.49      196.10      5.53 o 
   7   7  10      314.29      333.13      9.14 o 
   8   7  10       94.33       77.63      2.74 o 
   9   7  10      812.27      810.44     24.05 o 
  -3   8  10      229.49      263.12     10.75 o 
  -2   8  10      215.63      227.54      9.66 o 
  -1   8  10      203.83      216.14      6.35 o 
   0   8  10      281.44      284.22      7.56 o 
   1   8  10      799.03      783.63     16.85 o 
   2   8  10      278.03      285.64      7.44 o 
   3   8  10      346.99      337.32      8.35 o 
   4   8  10      497.00      509.33     16.02 o 
   5   8  10      764.71      723.57     15.52 o 
   6   8  10      369.88      368.53      8.90 o 
   7   8  10      460.30      463.29      8.69 o 
   8   8  10      466.19      481.38     15.56 o 
  -2   9  10      133.11      115.93      6.66 o 
  -1   9  10       75.28       89.45      5.74 o 
   0   9  10      611.62      613.36     14.01 o 
   1   9  10        5.37        5.05      1.57 o 
   2   9  10     1257.88     1260.46     25.86 o 
   3   9  10        5.06        3.24      1.27 o 
   4   9  10      216.21      208.01      8.38 o 
   5   9  10      104.38      100.38      4.86 o 
   6   9  10      358.35      361.16      7.19 o 
   7   9  10        3.22       11.03      1.34 o 
   8   9  10      485.96      444.65     14.79 o 
  -1  10  10       64.96       77.90      5.59 o 
   0  10  10        0.14        0.50      2.00 o 
   1  10  10      675.13      708.28     19.23 o 
   2  10  10       63.33       57.57      6.16 o 
   3  10  10       14.07       12.69      1.75 o 
   4  10  10      304.49      290.58     10.87 o 
   5  10  10      773.49      779.14     16.91 o 
   6  10  10        0.52       -0.09      1.22 o 
   7  10  10      875.59      856.70     14.72 o 
   1  11  10       17.42       15.96      3.21 o 
   2  11  10      273.82      296.23     12.01 o 
   3  11  10        7.55        6.09      1.65 o 
   5  11  10        1.74       -0.33      1.09 o 
   6  11  10      324.47      318.26      6.77 o 
   7  11  10        9.37        9.13      1.68 o 
   3  12  10      268.14      247.83     10.87 o 
   4  12  10       64.78       60.78      5.00 o 
  -3  -8  11       62.17       65.64      5.86 o 
  -2  -8  11      925.23      928.89     28.36 o 
  -1  -8  11        0.91       -0.27      1.26 o 
   0  -8  11      389.32      372.08      9.41 o 
  -4  -7  11       20.69       25.16      2.22 o 
  -3  -7  11      467.54      496.23     17.02 o 
  -2  -7  11       65.28       66.50      5.38 o 
  -1  -7  11      768.97      811.81     29.42 o 
   0  -7  11       28.63       28.67      2.33 o 
   1  -7  11      862.89      901.66     21.54 o 
   2  -7  11       40.71       46.18      3.07 o 
  -5  -6  11       26.49       26.08      1.83 o 
  -4  -6  11      303.44      325.43      6.51 o 
  -3  -6  11       19.76       12.72      1.31 o 
  -2  -6  11      528.90      557.59     16.57 o 
  -1  -6  11       10.41        8.86      1.51 o 
   0  -6  11     1154.23     1179.14     23.75 o 
   1  -6  11        1.87        2.25      1.28 o 
   2  -6  11      448.88      450.79     10.61 o 
   3  -6  11       69.06       80.27      3.00 o 
   4  -6  11      358.95      369.53     17.86 o 
  -5  -5  11      177.19      175.57      5.14 o 
  -4  -5  11       92.90       99.54      3.04 o 
  -3  -5  11       45.93       42.76      1.99 o 
  -2  -5  11      480.49      483.98     10.38 o 
  -1  -5  11     1092.94     1040.40     16.48 o 
   0  -5  11      218.74      230.02      6.12 o 
   1  -5  11      855.22      850.15     17.60 o 
   2  -5  11      134.65      140.81      7.33 o 
   3  -5  11      111.69      115.11      3.43 o 
   4  -5  11       97.94      102.24      5.68 o 
   5  -5  11      716.06      712.79     22.24 o 
  -6  -4  11       62.04       79.17      3.43 o 
  -4  -4  11      106.80      107.46      3.65 o 
  -3  -4  11      556.36      557.70      9.60 o 
  -2  -4  11      270.15      279.30      4.75 o 
  -1  -4  11      304.29      313.96      5.91 o 
   0  -4  11      913.39      871.01     13.93 o 
   1  -4  11     1048.35     1066.67     21.34 o 
   2  -4  11      309.61      294.12      8.76 o 
   3  -4  11      489.26      520.89     15.64 o 
   4  -4  11      958.17      899.63     26.51 o 
   5  -4  11      638.48      660.92     20.64 o 
  -6  -3  11      600.60      599.36     12.82 o 
  -5  -3  11       53.29       45.20      2.55 o 
  -4  -3  11      942.17      898.67     80.23 o 
  -3  -3  11       82.57       71.55      2.88 o 
  -2  -3  11      577.58      571.78      8.31 o 
  -1  -3  11      619.17      593.89      9.88 o 
   0  -3  11     1342.74     1361.33     26.51 o 
   1  -3  11       21.80       31.05      2.01 o 
   2  -3  11      338.63      342.80      7.98 o 
   4  -3  11      325.58      304.49     10.83 o 
   5  -3  11      410.58      416.97     13.98 o 
   6  -3  11      979.36      973.56     28.69 o 
  -6  -2  11        0.84       -0.28      1.27 o 
  -5  -2  11      631.50      658.44     13.56 o 
  -4  -2  11      160.59      140.66      4.86 o 
  -3  -2  11     1551.40     1554.18     28.43 o 
  -2  -2  11      250.93      241.36      4.73 o 
  -1  -2  11     1276.24     1233.65     20.84 o 
   0  -2  11       19.66       11.27      2.73 o 
   1  -2  11      465.11      477.51     10.21 o 
   5  -2  11      611.23      562.50     17.59 o 
   6  -2  11       25.58       35.24      3.44 o 
   7  -2  11      432.65      426.25     14.51 o 
  -6  -1  11       21.12       27.07      2.28 o 
  -5  -1  11      127.47      127.87      4.20 o 
  -4  -1  11      577.30      589.81     12.17 o 
  -3  -1  11      371.41      342.85     12.20 o 
  -2  -1  11      752.71      732.61     14.27 o 
  -1  -1  11      109.34      113.59      3.53 o 
   0  -1  11     2659.05     2688.94     71.09 o 
   1  -1  11      319.93      303.96      9.99 o 
   2  -1  11      427.16      475.39     14.61 o 
   3  -1  11      226.62      225.66      8.28 o 
   4  -1  11      295.25      321.82     11.01 o 
   5  -1  11        6.59        5.24      1.74 o 
   6  -1  11       53.03       51.76      3.92 o 
   7  -1  11      109.67      113.04      5.89 o 
  -6   0  11        0.58        1.08      1.16 o 
  -5   0  11      561.05      537.62     11.47 o 
  -4   0  11      710.75      707.10     14.19 o 
  -3   0  11      186.50      177.54      4.82 o 
  -2   0  11     1841.05     1912.80     29.11 o 
  -1   0  11      200.99      189.44      4.93 o 
   0   0  11      567.65      561.42     11.93 o 
   1   0  11      204.90      177.40     10.47 o 
   2   0  11      553.65      560.96     16.75 o 
   3   0  11      488.05      460.28     14.28 o 
   4   0  11      634.67      642.46     19.19 o 
   5   0  11      262.46      250.40      9.18 o 
   6   0  11      123.07      125.56      5.93 o 
   7   0  11      480.54      526.11     27.54 o 
   8   0  11       25.61       23.96      2.97 o 
  -6   1  11      113.97      111.99      4.06 o 
  -5   1  11      234.22      325.22      7.79 o 
  -4   1  11       27.49       42.67      2.38 o 
  -3   1  11      468.06      455.97      9.70 o 
  -2   1  11        4.35        1.09      0.74 o 
  -1   1  11     1782.46     1769.86     34.27 o 
   0   1  11     1439.12     1446.82     28.33 o 
   1   1  11     1443.98     1418.45     27.84 o 
   2   1  11      273.68      279.48      6.82 o 
   3   1  11     2230.20     2245.12     43.36 o 
   4   1  11        0.78        2.58      1.37 o 
   5   1  11       90.32       86.67      4.63 o 
   6   1  11       45.78       42.14      3.42 o 
   7   1  11      286.89      283.50      7.18 o 
   8   1  11      163.64      165.39      7.35 o 
  -5   2  11        1.53        0.25      1.11 o 
  -4   2  11      569.41      546.51     11.45 o 
  -3   2  11       18.69       25.63      2.63 o 
  -2   2  11     1274.60     1294.05     25.48 o 
  -1   2  11      168.94      173.37      4.74 o 
   0   2  11     2584.08     2656.19     50.76 o 
   1   2  11      219.85      212.86      5.53 o 
   2   2  11     2525.38     2446.55     46.99 o 
   3   2  11      273.13      265.49      6.66 o 
   4   2  11     1319.90     1343.78     26.77 o 
   5   2  11      349.46      345.16     11.44 o 
   6   2  11      293.20      278.68      9.83 o 
   7   2  11       81.00       83.61      3.54 o 
   8   2  11     1023.90     1046.53     58.97 o 
  -5   3  11      490.87      529.18     11.37 o 
  -4   3  11        1.54        1.33      1.46 o 
  -3   3  11      560.41      552.84     10.20 o 
  -2   3  11        3.36        0.71      0.91 o 
  -1   3  11      305.23      318.16      7.53 o 
   0   3  11      112.38      107.42      3.59 o 
   1   3  11     1616.18     1635.85     31.98 o 
   2   3  11       50.57       46.83      2.67 o 
   3   3  11     2575.25     2439.22     46.99 o 
   4   3  11      327.67      323.70      7.82 o 
   5   3  11     1535.72     1507.20     41.35 o 
   6   3  11       11.14       10.72      2.00 o 
   7   3  11     1175.76     1177.17     39.38 o 
   8   3  11       40.59       39.03      4.10 o 
  -5   4  11      145.40      149.51      6.38 o 
  -4   4  11      116.19      132.98      5.78 o 
  -3   4  11       85.52       96.23      2.80 o 
  -2   4  11     1305.64     1353.75     26.87 o 
  -1   4  11      130.36      152.99      7.44 o 
   0   4  11      328.05      340.26      8.05 o 
   1   4  11      244.86      245.64      8.02 o 
   2   4  11      838.97      857.50     30.58 o 
   3   4  11      573.76      578.79     12.55 o 
   4   4  11     2180.06     2193.69     42.54 o 
   5   4  11       68.14       34.89      2.86 o 
   6   4  11      784.41      787.43     16.63 o 
   7   4  11      282.38      264.21     10.52 o 
   8   4  11      515.59      570.20     28.64 o 
   9   4  11      105.50      104.20      5.85 o 
  -4   5  11      340.25      325.04     10.55 o 
  -3   5  11      354.90      343.03      6.60 o 
  -2   5  11      286.04      277.06      7.05 o 
  -1   5  11        0.45        0.12      0.94 o 
   0   5  11      128.62      131.60      4.22 o 
   1   5  11       25.71       28.48      4.40 o 
   2   5  11      265.85      238.83      6.23 o 
   3   5  11      339.31      325.51      7.92 o 
   4   5  11      257.35      228.88      6.11 o 
   5   5  11      725.63      670.97     27.04 o 
   6   5  11      582.37      577.23     12.74 o 
   7   5  11      126.53      121.18      3.46 o 
   8   5  11      490.71      469.26     10.73 o 
   9   5  11       52.13       61.92      4.69 o 
  -3   6  11      624.62      686.21     14.28 o 
  -2   6  11      148.34      134.11      4.50 o 
  -1   6  11      549.86      606.49     13.33 o 
   0   6  11        3.56        5.07      1.78 o 
   1   6  11      382.66      404.70      9.49 o 
   2   6  11       16.03       14.09      2.20 o 
   3   6  11      648.72      674.25     14.48 o 
   4   6  11      589.58      555.91     12.31 o 
   5   6  11      494.80      480.97     10.92 o 
   6   6  11      396.47      387.34     11.25 o 
   7   6  11      369.43      385.61      7.52 o 
   8   6  11      107.86      113.76      4.42 o 
   9   6  11      157.33      185.91      8.25 o 
  -3   7  11        0.88        1.04      1.74 o 
  -2   7  11      205.31      205.45      4.69 o 
  -1   7  11        1.45        1.37      1.16 o 
   0   7  11      132.47      141.23      4.71 o 
   1   7  11       14.39       13.44      1.65 o 
   2   7  11      705.33      703.01     15.20 o 
   3   7  11       38.07       39.36      2.46 o 
   4   7  11      316.96      296.82      7.55 o 
   5   7  11      163.00      149.25      4.73 o 
   6   7  11      965.17      912.46     19.05 o 
   7   7  11        3.40        3.81      1.90 o 
   8   7  11      472.00      475.14      9.00 o 
  -2   8  11      155.89      154.40      7.58 o 
  -1   8  11      220.35      222.77      6.51 o 
   0   8  11      110.20      102.03      4.07 o 
   1   8  11      898.07      890.95     18.96 o 
   2   8  11       27.48       28.76      2.23 o 
   3   8  11      519.38      504.96     16.21 o 
   4   8  11      138.73      129.91      4.42 o 
   5   8  11      394.69      400.81      9.62 o 
   6   8  11      193.62      186.68      5.58 o 
   7   8  11      605.69      604.61     10.93 o 
   8   8  11        3.60        6.72      1.25 o 
  -1   9  11       23.67       24.48      3.31 o 
   0   9  11      574.95      569.35     13.29 o 
   1   9  11      487.22      490.65     11.74 o 
   2   9  11     1209.02     1227.33     25.37 o 
   3   9  11      405.04      407.37      9.99 o 
   4   9  11      402.37      406.41      9.88 o 
   5   9  11       17.90       15.32      1.80 o 
   6   9  11      289.16      286.32      7.60 o 
   7   9  11      169.41      166.12      4.35 o 
   8   9  11      331.87      349.02     12.52 o 
   0  10  11      109.08      111.69      6.72 o 
   1  10  11       50.80       49.87      3.32 o 
   2  10  11      407.60      433.83     10.84 o 
   3  10  11       13.76       14.32      1.90 o 
   4  10  11      127.83      123.36      4.62 o 
   5  10  11      325.76      318.05      8.38 o 
   6  10  11      325.66      313.17      6.68 o 
   7  10  11       25.19       42.14      3.08 o 
   2  11  11        0.08       -0.75      1.87 o 
   3  11  11      433.03      392.09     10.18 o 
   4  11  11       14.54       16.73      2.07 o 
   5  11  11      332.38      333.47      8.88 o 
   6  11  11       10.89       10.75      1.53 o 
  -3  -7  12      101.54      113.21      7.09 o 
  -2  -7  12      873.06      882.72     26.96 o 
  -1  -7  12      169.63      179.40      6.97 o 
   0  -7  12      307.50      284.85      7.65 o 
   1  -7  12       88.00       80.43      3.81 o 
  -4  -6  12       24.78       26.98      1.86 o 
  -3  -6  12      758.60      794.35     13.23 o 
  -2  -6  12       16.31       25.02      3.62 o 
  -1  -6  12      935.86     1022.23     43.36 o 
   0  -6  12      142.31      124.62      7.57 o 
   1  -6  12      497.13      512.77     14.08 o 
   2  -6  12       28.93       38.08      3.67 o 
   3  -6  12      615.25      661.18     20.86 o 
  -5  -5  12       30.36       29.81      2.34 o 
  -4  -5  12      548.40      572.25     10.18 o 
  -3  -5  12       43.80       42.38      2.05 o 
  -2  -5  12      289.10      301.05      7.30 o 
  -1  -5  12       18.97       20.11      1.95 o 
   0  -5  12      619.65      618.99     15.70 o 
   1  -5  12        1.77        2.77      1.64 o 
   2  -5  12      357.53      375.88     12.90 o 
   3  -5  12       10.19        6.27      1.97 o 
   4  -5  12      262.92      275.82     10.71 o 
  -4  -4  12      130.46      129.71      4.21 o 
  -3  -4  12       86.95       78.63      3.50 o 
  -2  -4  12      246.00      258.18      6.44 o 
  -1  -4  12      836.52      870.38     14.08 o 
   0  -4  12       78.99       77.22      2.91 o 
   1  -4  12     1963.33     1937.91     52.66 o 
   2  -4  12      265.20      271.24      9.90 o 
   3  -4  12      830.04      815.76     24.30 o 
   4  -4  12       47.84       48.72      3.95 o 
   5  -4  12      466.30      451.37     15.36 o 
  -5  -3  12      344.58      347.87      8.37 o 
  -4  -3  12      426.84      470.04     14.98 o 
  -3  -3  12      290.47      268.25      6.58 o 
  -2  -3  12      279.70      286.58     12.97 o 
  -1  -3  12       19.53       21.75      1.42 o 
   0  -3  12      237.79      239.82      8.60 o 
   1  -3  12      948.99      918.52     26.35 o 
   2  -3  12      363.22      345.11     11.66 o 
   3  -3  12      159.64      170.77      7.21 o 
   4  -3  12      795.99      761.58     22.92 o 
   5  -3  12       92.17       96.20      5.54 o 
   6  -3  12      745.27      718.49     22.32 o 
  -5  -2  12      148.98      148.59      4.74 o 
  -4  -2  12     1126.53     1120.78     21.45 o 
  -3  -2  12       28.79       29.48      5.04 o 
  -2  -2  12     1178.96     1193.55     18.68 o 
  -1  -2  12       90.29       98.43      3.22 o 
   0  -2  12      987.70      999.30     28.06 o 
   1  -2  12       41.72       64.49      3.85 o 
   2  -2  12     1190.02     1135.67     31.99 o 
   3  -2  12       26.29       36.65      3.22 o 
   4  -2  12     1103.19     1136.79     32.43 o 
   5  -2  12      121.97      126.33      6.26 o 
   6  -2  12      447.51      463.08     15.52 o 
  -5  -1  12      339.17      357.81      8.53 o 
  -4  -1  12       21.88       24.73      2.03 o 
  -3  -1  12      976.66      993.06     19.05 o 
  -2  -1  12       64.76       70.29      3.23 o 
  -1  -1  12     1016.89      982.31     27.35 o 
   0  -1  12       17.94       19.73      2.25 o 
   1  -1  12      721.92      705.64     20.60 o 
   2  -1  12       80.29       83.56      4.42 o 
   3  -1  12     1064.36     1120.27     31.66 o 
   4  -1  12       22.03       24.14      2.73 o 
   5  -1  12      807.73      811.32     24.16 o 
   6  -1  12      442.42      451.79     15.04 o 
   7  -1  12      678.54      654.41     20.55 o 
  -5   0  12        0.55       -1.35      1.02 o 
  -4   0  12      633.99      682.86     13.97 o 
  -3   0  12      345.19      319.31      7.51 o 
  -2   0  12     1303.50     1338.72     28.90 o 
  -1   0  12      341.02      310.90     10.77 o 
   0   0  12      140.34      150.75      4.35 o 
   1   0  12       52.70       37.75      2.98 o 
   2   0  12      399.54      415.78     13.21 o 
   3   0  12       89.21       83.19      4.51 o 
   4   0  12      876.13      931.69     26.87 o 
   5   0  12      184.06      180.37      7.48 o 
   6   0  12     1230.14     1202.52     34.25 o 
   7   0  12       59.84       52.49      4.12 o 
  -5   1  12      345.88      316.01      7.80 o 
  -4   1  12      108.04       91.83      3.55 o 
  -3   1  12      336.19      310.85     10.17 o 
  -2   1  12      284.96      284.34      5.52 o 
  -1   1  12      862.74      876.65     18.69 o 
   0   1  12       71.53       67.12      2.91 o 
   1   1  12      386.08      349.41      8.17 o 
   2   1  12      150.90      150.29      4.51 o 
   3   1  12     1160.48     1153.76     32.28 o 
   4   1  12      459.13      468.03     14.84 o 
   5   1  12      257.00      256.78      9.44 o 
   6   1  12       20.56       20.14      2.67 o 
   7   1  12     1591.19     1664.30     94.91 o 
   8   1  12        4.46        5.28      1.41 o 
  -5   2  12      118.32      173.92      5.25 o 
  -4   2  12      272.49      327.14     10.81 o 
  -3   2  12      131.48      149.61      6.20 o 
  -2   2  12      900.36      918.07     15.46 o 
  -1   2  12      464.33      464.04     10.31 o 
   0   2  12      682.88      690.59     14.53 o 
   1   2  12        8.16       10.24      1.30 o 
   2   2  12     1085.13     1055.53     40.91 o 
   3   2  12      813.79      796.25     16.71 o 
   4   2  12      638.60      624.06     13.63 o 
   5   2  12      388.72      374.27     12.45 o 
   6   2  12      286.26      272.01      9.89 o 
   7   2  12      432.96      403.41     13.55 o 
   8   2  12      204.27      210.23     15.68 o 
  -5   3  12       13.66        9.50      2.21 o 
  -4   3  12      324.28      319.12     10.62 o 
  -3   3  12       19.72       19.97      2.52 o 
  -2   3  12      472.66      515.15     11.34 o 
  -1   3  12      196.19      210.84      5.66 o 
   0   3  12       47.55       53.18      2.57 o 
   1   3  12      150.80      143.60      4.38 o 
   2   3  12     2228.16     2209.77     42.84 o 
   3   3  12      575.64      555.62     12.26 o 
   4   3  12      683.77      640.84     13.90 o 
   5   3  12       17.29       12.20      1.51 o 
   6   3  12      182.65      177.68      7.34 o 
   7   3  12      104.25      107.24      5.60 o 
   8   3  12      596.87      614.96     23.98 o 
  -4   4  12       25.04       28.11      3.07 o 
  -3   4  12      483.22      461.60     13.91 o 
  -2   4  12       61.20       50.99      2.70 o 
  -1   4  12     1436.32     1365.63     27.23 o 
   0   4  12       20.27       25.15      2.25 o 
   1   4  12      702.88      674.29     14.44 o 
   2   4  12       58.23       52.86      2.72 o 
   3   4  12     2572.58     2473.76     47.85 o 
   4   4  12       34.05       31.45      2.23 o 
   5   4  12     1004.45      937.41     19.49 o 
   6   4  12       50.49       46.17      2.63 o 
   7   4  12     1017.80      984.83     28.52 o 
   8   4  12       51.59       48.50      6.80 o 
  -4   5  12      118.15      159.40      6.69 o 
  -3   5  12      161.47      188.69      7.28 o 
  -2   5  12      488.37      559.50     12.45 o 
  -1   5  12      148.22      137.80      5.72 o 
   0   5  12      157.36      175.90      5.20 o 
   1   5  12       30.28       29.88      3.15 o 
   2   5  12      297.47      315.42      7.82 o 
   3   5  12      136.32      133.27      4.40 o 
   4   5  12      405.66      391.64      9.31 o 
   5   5  12       83.68       40.54      3.37 o 
   6   5  12      305.34      332.76      8.32 o 
   7   5  12      385.77      380.67      9.36 o 
   8   5  12      650.03      691.62     31.77 o 
  -3   6  12       59.63       59.20      3.87 o 
  -2   6  12      313.20      306.59      6.22 o 
  -1   6  12      101.73       91.52      3.68 o 
   0   6  12      871.25      819.23     17.38 o 
   1   6  12      499.83      510.08     11.60 o 
   2   6  12      668.27      619.31     13.64 o 
   3   6  12      528.17      487.60     11.18 o 
   4   6  12      154.21      150.78      4.77 o 
   5   6  12      562.93      564.41     17.52 o 
   6   6  12      521.58      484.66     11.22 o 
   7   6  12      445.94      430.77     10.28 o 
   8   6  12       52.86       43.00      2.33 o 
  -2   7  12      109.48      119.56      4.28 o 
  -1   7  12      428.54      397.04      9.74 o 
   0   7  12      172.49      171.05      5.41 o 
   1   7  12      233.64      249.00      6.82 o 
   2   7  12      158.54      150.04      4.90 o 
   3   7  12       63.25       75.30      3.31 o 
   4   7  12      198.73      191.29      5.64 o 
   6   7  12      507.43      499.46     11.54 o 
   7   7  12      688.17      663.27     15.71 o 
   8   7  12      235.64      234.59      5.48 o 
  -2   8  12      160.45      189.74      8.78 o 
  -1   8  12        0.05        1.35      1.31 o 
   0   8  12      331.31      322.95      8.49 o 
   1   8  12       90.42       89.45      3.88 o 
   2   8  12      560.72      537.34     12.38 o 
   3   8  12       46.84       55.98      2.99 o 
   4   8  12      274.99      266.80      7.22 o 
   5   8  12        9.95        6.39      1.25 o 
   6   8  12     1143.86     1100.40     22.83 o 
   7   8  12       11.09        9.79      1.43 o 
   8   8  12      363.71      365.80      7.53 o 
  -1   9  12      251.79      238.68     10.38 o 
   0   9  12       16.25        7.34      1.72 o 
   1   9  12      924.97      932.19     20.11 o 
   2   9  12       87.93       90.27      4.00 o 
   3   9  12      640.39      593.56     13.59 o 
   4   9  12       47.82       53.17      3.02 o 
   5   9  12      105.27       92.35     11.88 o 
   6   9  12       67.12       59.05      3.25 o 
   7   9  12      443.10      424.79      8.42 o 
   1  10  12       53.15       49.07      3.49 o 
   2  10  12      494.12      486.80     11.95 o 
   3  10  12      157.84      144.64      5.22 o 
   4  10  12      366.92      384.42      9.83 o 
   5  10  12      135.31      117.24      7.09 o 
   6  10  12      541.86      508.67     12.06 o 
   3  11  12       35.47       37.28      2.92 o 
   4  11  12      303.88      291.12      8.28 o 
   0  -6  13      465.08      489.09     15.88 o 
   1  -6  13      236.86      246.12      9.69 o 
  -3  -5  13      534.33      547.89     16.03 o 
  -2  -5  13       14.48       15.28      2.19 o 
  -1  -5  13      477.39      518.35     10.97 o 
   0  -5  13      199.54      205.21      8.20 o 
   1  -5  13      672.20      745.72     22.51 o 
   2  -5  13       67.96       72.38      4.75 o 
   3  -5  13      340.25      385.04     13.61 o 
  -4  -4  13      187.64      174.33      6.27 o 
  -3  -4  13        0.03       -1.70      1.13 o 
  -2  -4  13      153.93      167.26      6.58 o 
  -1  -4  13       36.93       42.87      2.27 o 
   0  -4  13      757.29      770.93     15.29 o 
   1  -4  13       49.34       39.48      3.43 o 
   2  -4  13     1149.97     1197.57     34.14 o 
   3  -4  13       66.83       60.21      4.32 o 
   4  -4  13      662.81      672.77     21.09 o 
  -3  -3  13      228.06      224.91      8.22 o 
  -2  -3  13       52.69       52.65      3.44 o 
  -1  -3  13      672.09      689.55     13.87 o 
   0  -3  13       31.17       35.21      3.07 o 
   1  -3  13      807.79      806.14     23.68 o 
   2  -3  13       31.78       31.58      3.18 o 
   3  -3  13      863.06      893.12     26.39 o 
   4  -3  13       27.89       22.31      2.88 o 
   5  -3  13      565.09      552.28     18.01 o 
  -5  -2  13      258.24      266.89      7.10 o 
  -4  -2  13      144.67      153.67      4.84 o 
  -3  -2  13      580.39      569.91     16.59 o 
  -2  -2  13      470.10      452.88     13.59 o 
  -1  -2  13      127.43      132.12      3.99 o 
   0  -2  13      399.60      373.88     12.17 o 
   1  -2  13      126.93      153.02      6.51 o 
   2  -2  13      583.90      560.17     17.38 o 
   3  -2  13      566.94      596.29     18.53 o 
   4  -2  13      977.39      943.51     27.73 o 
   5  -2  13      296.01      325.84     11.90 o 
   6  -2  13      458.58      459.23     15.68 o 
  -5  -1  13        0.62       -1.62      1.08 o 
  -4  -1  13      435.81      438.34      9.93 o 
  -3  -1  13       54.83       44.00      3.43 o 
  -2  -1  13      853.60      870.65     23.54 o 
  -1  -1  13     1228.23     1263.10     34.84 o 
   0  -1  13      500.72      500.63     15.39 o 
   1  -1  13      936.50      954.94     27.24 o 
   2  -1  13       88.25       84.77      4.65 o 
   3  -1  13      174.42      179.89      7.42 o 
   4  -1  13      637.77      661.94     20.30 o 
   5  -1  13      389.81      410.71     13.97 o 
   6  -1  13        6.63        5.29      2.11 o 
  -5   0  13       30.57       28.31      2.35 o 
  -4   0  13       19.74       20.18      1.99 o 
  -3   0  13      719.92      718.06     20.14 o 
  -2   0  13        0.75       -1.23      0.82 o 
  -1   0  13     1267.93     1316.37     33.40 o 
   0   0  13      150.30      163.41      6.55 o 
   1   0  13      225.51      224.67      8.29 o 
   2   0  13      212.34      179.84      7.18 o 
   3   0  13      693.55      696.99     20.89 o 
   4   0  13      165.57      159.41      6.99 o 
   5   0  13      476.70      480.29     15.65 o 
   6   0  13      254.56      238.75      9.49 o 
   7   0  13      150.36      147.53      7.20 o 
  -4   1  13       36.91       34.63      3.25 o 
  -3   1  13        9.06       11.94      2.27 o 
  -2   1  13      840.46      842.35     21.22 o 
  -1   1  13        6.36        4.38      2.30 o 
   0   1  13      863.93      860.66     17.82 o 
   1   1  13       51.24       40.15      2.32 o 
   2   1  13     1221.80     1190.42     24.56 o 
   3   1  13       13.10       11.81      2.10 o 
   4   1  13      761.32      755.36     22.43 o 
   5   1  13       20.01       18.85      2.62 o 
   6   1  13       40.53       44.48      3.83 o 
   7   1  13        0.20        3.13      1.91 o 
  -4   2  13       92.14      109.58      5.54 o 
  -3   2  13      798.79      827.75     22.81 o 
  -2   2  13      182.59      191.54      4.32 o 
  -1   2  13      568.56      580.19     17.61 o 
   0   2  13     1312.32     1350.73     26.97 o 
   1   2  13      317.34      313.41      7.69 o 
   2   2  13        2.89        1.87      2.88 o 
   3   2  13     1473.60     1434.31     28.69 o 
   4   2  13       28.06       25.21      3.36 o 
   5   2  13      290.89      295.87     10.66 o 
   6   2  13       15.49       12.03      2.29 o 
   7   2  13      141.62      152.49      7.11 o 
  -4   3  13      200.69      209.52      8.18 o 
  -3   3  13       83.84      107.93      5.35 o 
  -2   3  13      537.53      544.67     10.21 o 
  -1   3  13      271.81      273.01      6.96 o 
   0   3  13        9.61        8.10      1.34 o 
   1   3  13     1053.17     1062.19     21.71 o 
   2   3  13     1330.94     1353.68     43.09 o 
   3   3  13     1318.93     1299.60     26.22 o 
   4   3  13      598.02      597.06     13.30 o 
   5   3  13      400.16      367.75      9.06 o 
   6   3  13      124.15      117.72      5.85 o 
   7   3  13       40.87       38.78      3.70 o 
   8   3  13       54.22       50.79      3.11 o 
  -4   4  13      218.48      205.63      8.09 o 
  -3   4  13       62.05       72.59      4.40 o 
  -2   4  13      553.75      595.55     10.41 o 
  -1   4  13      150.79      160.70      4.94 o 
   0   4  13      796.35      804.11     16.97 o 
   1   4  13        6.43        4.97      1.41 o 
   2   4  13     2442.48     2413.90     46.86 o 
   3   4  13      911.99      903.69     18.95 o 
   4   4  13      818.85      789.41     16.88 o 
   5   4  13      312.45      290.09      7.59 o 
   6   4  13      513.90      484.53     24.51 o 
   7   4  13      307.02      289.53     10.73 o 
   8   4  13      232.55      232.23     10.15 o 
  -3   5  13      419.13      407.05     12.89 o 
  -2   5  13       29.29       24.32      1.69 o 
  -1   5  13      413.74      387.27      9.33 o 
   0   5  13       47.33       45.91      2.72 o 
   1   5  13      346.12      335.54      8.35 o 
   2   5  13       88.63       85.78      3.54 o 
   3   5  13      849.52      815.12     17.36 o 
   4   5  13        6.29        2.09      1.20 o 
   5   5  13     1121.16     1067.16     22.15 o 
   6   5  13      103.94      106.19      4.09 o 
   7   5  13      732.20      723.86     15.97 o 
   8   5  13       30.78       24.80      2.34 o 
  -2   6  13      346.06      380.78      7.44 o 
  -1   6  13        6.84        4.35      1.30 o 
   0   6  13      447.16      442.17     10.47 o 
   1   6  13      105.77       97.57      3.84 o 
   2   6  13      716.99      738.60     16.03 o 
   3   6  13       35.80       34.35      2.45 o 
   4   6  13      202.17      195.40      5.78 o 
   5   6  13        0.51        0.18      1.10 o 
   6   6  13      823.98      790.34     21.22 o 
   7   6  13        7.35        2.50      1.52 o 
   8   6  13      596.30      650.74     17.82 o 
  -2   7  13      103.85      112.97      3.41 o 
  -1   7  13       86.07       82.43      3.70 o 
   0   7  13       53.67       56.41      4.19 o 
   1   7  13      219.71      244.49      6.88 o 
   2   7  13       83.82       72.28      3.47 o 
   3   7  13      316.48      301.61      7.94 o 
   4   7  13        0.13        0.55      1.49 o 
   5   7  13      420.73      397.71      9.74 o 
   6   7  13       54.36       53.95      3.04 o 
   7   7  13      846.94      818.08     24.33 o 
  -1   8  13      203.68      198.78      6.25 o 
   0   8  13       76.94       65.80      3.46 o 
   1   8  13      229.85      229.75      6.77 o 
   2   8  13       21.94       17.12      2.00 o 
   3   8  13       99.77      100.08      4.06 o 
   4   8  13       85.86       95.74      3.96 o 
   5   8  13       78.48       83.32      3.69 o 
   6   8  13      289.38      275.64      7.55 o 
   7   8  13      310.60      300.91      8.12 o 
   0   9  13      114.22      136.26      5.12 o 
   1   9  13       53.36       64.91      3.57 o 
   2   9  13      433.63      441.55     10.96 o 
   3   9  13      203.26      191.97      6.10 o 
   4   9  13      259.13      248.95      7.17 o 
   5   9  13      180.16      150.31     13.80 o 
   6   9  13       96.36       96.68      4.09 o 
   2  10  13        8.16        4.15      1.67 o 
   3  10  13      420.51      414.99     10.61 o 
   4  10  13       59.63       63.02      3.52 o 
   5  10  13      354.73      190.25      8.69 o 
  -2  -5  14       93.76       78.64      4.41 o 
   0  -5  14      367.15      389.66     13.28 o 
   1  -5  14      272.47      297.15     11.08 o 
  -3  -4  14      750.80      805.84     22.44 o 
  -2  -4  14      127.01      124.04      5.70 o 
  -1  -4  14      614.29      676.25     18.92 o 
   0  -4  14      312.82      306.40      7.33 o 
   1  -4  14      483.39      522.28     16.75 o 
   2  -4  14       63.42       60.35      4.38 o 
   3  -4  14      535.17      580.98     18.78 o 
  -3  -3  14        0.90        1.45      1.46 o 
  -2  -3  14      440.48      463.92     14.08 o 
  -1  -3  14       60.34       48.68      5.80 o 
   0  -3  14      421.56      440.89      9.68 o 
   1  -3  14       61.65       55.34      3.94 o 
   2  -3  14      388.85      394.59     13.48 o 
   3  -3  14      205.82      204.23      8.60 o 
   4  -3  14      738.07      793.45     24.33 o 
  -4  -2  14      107.37      117.77      5.87 o 
  -3  -2  14      379.17      354.52     11.65 o 
  -2  -2  14        2.37        0.99      1.41 o 
  -1  -2  14      580.64      591.27     12.29 o 
   0  -2  14       48.17       55.85      3.79 o 
   1  -2  14      175.37      181.35      7.45 o 
   2  -2  14       38.31       32.02      3.24 o 
   3  -2  14     1571.64     1635.87     45.57 o 
   4  -2  14       97.03       95.96      5.55 o 
   5  -2  14      677.31      643.13     20.46 o 
  -4  -1  14      227.31      252.09      9.37 o 
  -3  -1  14      305.21      300.87     10.37 o 
  -2  -1  14      786.87      778.18     21.65 o 
  -1  -1  14       69.33       74.44      3.00 o 
   0  -1  14      612.50      576.85     17.57 o 
   1  -1  14      114.54      127.81      5.89 o 
   2  -1  14      654.22      646.68     19.75 o 
   3  -1  14      135.64      134.04      6.44 o 
   4  -1  14     1178.51     1124.90     32.50 o 
   5  -1  14       62.17       68.77      4.74 o 
   6  -1  14      407.91      420.81     14.70 o 
  -4   0  14      339.29      358.03     12.05 o 
  -3   0  14      193.38      202.24      7.91 o 
  -2   0  14      501.73      515.27     15.39 o 
  -1   0  14      453.43      509.85     15.76 o 
   0   0  14      792.38      772.82     22.61 o 
   1   0  14       31.88       37.24      3.22 o 
   2   0  14      234.71      216.42      8.41 o 
   3   0  14      419.65      427.52     14.08 o 
   4   0  14      701.28      704.75     21.56 o 
   5   0  14       81.51       91.03      5.36 o 
   6   0  14      301.83      318.10     11.84 o 
  -4   1  14       42.18       34.84      3.53 o 
  -3   1  14      251.24      241.32      8.94 o 
  -2   1  14      159.52      154.71      6.53 o 
  -1   1  14      795.08      815.32     17.09 o 
   0   1  14       23.17       28.93      2.51 o 
   1   1  14      812.99      828.05     17.48 o 
   2   1  14        2.23       -0.14      0.93 o 
   3   1  14     1034.76      973.08     28.21 o 
   4   1  14      183.81      192.21      8.00 o 
   5   1  14      235.11      235.51      9.28 o 
   6   1  14       92.98       96.47      5.55 o 
  -3   2  14      103.79      124.18      5.93 o 
  -2   2  14      715.84      724.92     20.39 o 
  -1   2  14        1.89        3.26      1.13 o 
   0   2  14      766.75      766.70     16.28 o 
   1   2  14      140.71      126.24      4.28 o 
   2   2  14       72.11       74.86      3.23 o 
   3   2  14       29.36       25.06      4.26 o 
   4   2  14      643.21      656.08     20.10 o 
   5   2  14       49.71       42.73      3.75 o 
   6   2  14      417.53      419.82     14.34 o 
   7   2  14       28.99       26.96      3.34 o 
  -3   3  14      604.50      678.76     19.58 o 
  -2   3  14        9.33       16.29      2.62 o 
  -1   3  14      507.42      555.55     18.95 o 
   0   3  14       14.19       13.04      1.59 o 
   1   3  14      516.34      526.64     11.95 o 
   2   3  14      152.45      151.61      4.82 o 
   3   3  14      478.09      486.53     11.31 o 
   4   3  14       16.98       13.75      1.75 o 
   5   3  14      271.57      275.63      7.51 o 
   6   3  14        0.66       -0.72      1.56 o 
   7   3  14      423.35      408.28     14.02 o 
  -3   4  14       20.56       21.16      2.83 o 
  -2   4  14      470.99      448.98      8.37 o 
  -1   4  14       48.38       53.68      2.93 o 
   0   4  14      575.01      568.19     12.74 o 
   1   4  14       29.61       29.30      3.60 o 
   2   4  14      273.21      250.34      6.83 o 
   3   4  14      140.38      151.17      4.96 o 
   4   4  14     1175.50     1110.74     23.06 o 
   5   4  14       84.32       72.16      3.43 o 
   6   4  14      711.33      582.18     92.87 o 
   7   4  14      246.41      237.33      9.51 o 
  -2   5  14      196.05      230.43      5.21 o 
  -1   5  14      115.66      128.55      4.53 o 
   0   5  14       65.28       73.61      3.38 o 
   1   5  14      566.53      579.04     13.09 o 
   2   5  14       51.51       48.63      2.76 o 
   3   5  14      262.43      259.19      7.10 o 
   4   5  14      283.26      269.95      7.36 o 
   5   5  14      231.19      222.35      6.47 o 
   6   5  14      337.71      341.12     12.24 o 
   7   5  14      139.97      158.57      5.41 o 
  -2   6  14        1.20        1.42      1.01 o 
  -1   6  14      296.47      298.14      7.93 o 
   0   6  14       64.30       66.37      3.32 o 
   1   6  14     1065.77     1001.86     21.08 o 
   2   6  14      131.39      134.32      4.73 o 
   3   6  14      464.32      437.36     10.53 o 
   4   6  14        8.44        6.32      1.42 o 
   5   6  14     1018.51      959.62     20.41 o 
   6   6  14       12.52       11.85      2.51 o 
   7   6  14      507.11      491.17     22.71 o 
  -1   7  14       11.52       18.49      2.02 o 
   0   7  14      207.88      221.66      6.60 o 
   1   7  14       12.82       13.70      2.33 o 
   2   7  14      698.62      756.05     16.67 o 
   3   7  14       30.56       27.09      2.34 o 
   4   7  14      140.02      139.10      4.89 o 
   5   7  14       42.54       34.26      3.79 o 
   6   7  14      202.17      192.42     11.52 o 
   7   7  14        0.34       -1.50      2.68 o 
   0   8  14      129.27      114.55      4.62 o 
   1   8  14      330.66      323.51      8.67 o 
   2   8  14      189.89      164.66      5.58 o 
   3   8  14      303.19      294.11      8.06 o 
   4   8  14       16.00       10.16      1.71 o 
   5   8  14      341.73      333.33      8.79 o 
   6   8  14       51.73       49.46      3.06 o 
   2   9  14      283.92      270.75      7.84 o 
   3   9  14       20.91       22.00      2.25 o 
   4   9  14      205.19      199.29      6.33 o 
   5   9  14       29.54       30.20      2.57 o 
  -1  -4  15      317.67      341.72     11.17 o 
   0  -4  15      102.99      115.30      5.97 o 
   1  -4  15      124.94      135.98      6.66 o 
  -2  -3  15      175.93      177.94      7.36 o 
  -1  -3  15      239.76      248.01      8.96 o 
   0  -3  15      288.62      311.21      7.53 o 
   1  -3  15      157.64      146.63      6.84 o 
   2  -3  15      116.11      135.10      6.64 o 
   3  -3  15      316.70      337.08     12.40 o 
  -2  -2  15       92.23       76.44      4.55 o 
  -1  -2  15      108.74      107.35      5.34 o 
   0  -2  15      309.77      314.58     11.08 o 
   1  -2  15       37.80       36.95      3.40 o 
   2  -2  15      329.92      362.36     12.70 o 
   3  -2  15      355.56      335.09     12.17 o 
   4  -2  15     1028.53     1033.99     30.58 o 
  -3  -1  15      406.92      451.45     14.35 o 
  -2  -1  15        9.67       12.50      2.31 o 
  -1  -1  15      566.32      573.81     12.15 o 
   0  -1  15      111.82      119.40      5.68 o 
   1  -1  15      305.60      292.61     10.55 o 
   2  -1  15       73.93       67.66      4.48 o 
   3  -1  15      903.24      943.22     27.89 o 
   4  -1  15       21.12       18.28      2.84 o 
   5  -1  15      709.31      740.71     23.08 o 
  -3   0  15      201.96      206.52      8.23 o 
  -2   0  15      293.34      275.06      9.82 o 
  -1   0  15      266.87      296.73     10.45 o 
   0   0  15      547.44      562.59     17.38 o 
   1   0  15      107.74      110.69      5.46 o 
   2   0  15      653.59      660.16     20.27 o 
   3   0  15      131.08      117.24      6.10 o 
   4   0  15      616.36      592.57     18.82 o 
   5   0  15       67.77       72.46      5.03 o 
  -3   1  15        9.07        3.61      1.86 o 
  -2   1  15       73.40       64.82      4.26 o 
  -1   1  15      449.58      471.77     11.14 o 
   0   1  15      339.30      327.78      8.23 o 
   1   1  15      641.56      635.69     14.08 o 
   2   1  15      364.87      360.06     12.39 o 
   3   1  15      960.27      921.12     27.13 o 
   4   1  15       55.28       64.22      4.65 o 
   5   1  15      208.67      211.80      8.90 o 
   6   1  15       90.92       91.91      5.71 o 
  -3   2  15      112.14      109.19      5.70 o 
  -2   2  15       51.68       57.56      4.02 o 
  -1   2  15      310.73      334.77      8.31 o 
   0   2  15        0.98        0.28      1.05 o 
   1   2  15      379.39      400.27      9.70 o 
   2   2  15        9.32        9.13      1.57 o 
   3   2  15       86.33       74.00      3.48 o 
   4   2  15      505.57      483.08     15.82 o 
   5   2  15       33.66       29.60      3.29 o 
   6   2  15      354.24      351.03     12.80 o 
  -2   3  15      165.94      168.35      7.14 o 
  -1   3  15      202.03      208.14     10.45 o 
   0   3  15      340.63      331.97      8.38 o 
   1   3  15        1.64        1.37      1.57 o 
   2   3  15     1059.30     1028.63     21.52 o 
   3   3  15        0.88        0.24      1.16 o 
   4   3  15      457.47      454.19     10.98 o 
   5   3  15       63.89       55.62      4.37 o 
   6   3  15      283.02      286.11     11.03 o 
  -2   4  15        1.11       -0.56      1.59 o 
  -1   4  15      562.56      613.25     13.71 o 
   0   4  15       24.29       21.79      2.62 o 
   1   4  15      608.42      605.71     13.63 o 
   2   4  15      245.23      232.84      6.68 o 
   3   4  15      721.24      719.41     15.90 o 
   4   4  15      100.74       86.93      5.68 o 
   5   4  15      539.38      534.39     12.60 o 
   6   4  15        5.76        2.65      2.01 o 
  -1   5  15       57.04       77.06      3.57 o 
   0   5  15      390.66      373.84      9.35 o 
   1   5  15       47.28       49.26      3.59 o 
   2   5  15      408.58      396.84      9.82 o 
   3   5  15      675.94      637.99     14.45 o 
   4   5  15     1126.41     1111.28     23.31 o 
   5   5  15       58.52       46.66      3.00 o 
   6   5  15      577.79      575.00     13.47 o 
  -1   6  15       72.02       93.32      4.03 o 
   0   6  15      197.51      196.57      6.09 o 
   1   6  15      354.23      362.74      9.29 o 
   2   6  15      789.84      758.24     16.74 o 
   3   6  15      169.57      151.17      5.19 o 
   4   6  15      267.37      266.91      7.53 o 
   5   6  15      157.67      145.64      7.02 o 
   6   6  15      774.35      735.73     20.68 o 
   0   7  15       54.14       55.25      3.30 o 
   1   7  15      283.24      275.56      7.77 o 
   2   7  15      324.73      312.74      8.51 o 
   3   7  15      396.05      383.56      9.81 o 
   4   7  15      393.50      389.81      9.92 o 
   5   7  15      253.75      246.20      7.18 o 
   6   7  15       70.50       67.53      5.75 o 
   2   8  15      303.39      324.15      8.82 o 
   3   8  15       13.70        9.82      1.82 o 
   4   8  15      122.63      116.46      4.63 o 
   5   8  15        5.50        2.89      2.61 o 
   0  -2  16      338.81      342.50      8.26 o 
   1  -2  16      292.06      291.92     10.83 o 
   2  -2  16      201.07      207.58      8.73 o 
  -1  -1  16      128.08      118.44      5.82 o 
   0  -1  16      569.06      604.45     18.80 o 
   1  -1  16      162.29      157.45      7.13 o 
   2  -1  16      194.33      221.41      9.03 o 
   3  -1  16      411.76      402.86     14.04 o 
  -1   0  16      411.79      421.74     13.47 o 
   0   0  16      102.47      122.36      6.07 o 
   1   0  16      161.18      158.97      7.11 o 
   2   0  16       82.12       84.16      5.08 o 
   3   0  16      368.77      402.51     14.01 o 
   4   0  16       40.74       40.08      4.11 o 
   0   1  16      496.55      547.07     17.29 o 
   1   1  16       56.10       57.88      4.18 o 
   2   1  16     1075.58     1075.91     31.23 o 
   3   1  16        3.45        2.71      1.79 o 
   4   1  16      687.66      684.73     21.50 o 
   5   1  16        4.36        4.12      2.15 o 
  -1   2  16      316.14      314.44      8.09 o 
   0   2  16       80.47       75.68      3.50 o 
   1   2  16      197.35      191.96      5.85 o 
   2   2  16      478.05      483.62     11.57 o 
   3   2  16      347.30      359.93     12.76 o 
   4   2  16      129.72      138.11      6.94 o 
   5   2  16      492.70      475.67     16.05 o 
  -1   3  16       60.45       60.03      3.43 o 
   0   3  16      175.94      185.95      5.68 o 
   1   3  16      258.28      265.66      7.33 o 
   2   3  16      154.73      159.55      5.35 o 
   3   3  16      437.62      420.62     10.48 o 
   4   3  16        0.50       -0.93      1.20 o 
   5   3  16      102.65       91.19      5.63 o 
  -1   4  16      161.59      171.40      5.51 o 
   0   4  16      277.98      277.68      7.59 o 
   1   4  16       14.55       11.02      1.69 o 
   2   4  16      803.95      790.28     28.95 o 
   3   4  16        6.65        3.94      1.47 o 
   4   4  16       11.73       10.76      1.76 o 
   5   4  16      141.35      127.75      4.90 o 
   0   5  16       16.13       20.88      2.15 o 
   1   5  16      568.61      584.80     13.87 o 
   2   5  16      230.05      222.46      6.68 o 
   3   5  16      187.63      187.89      6.03 o 
   4   5  16       74.30       67.90      3.50 o 
   5   5  16       68.01       79.69      6.34 o 
   1   6  16        2.30        3.06      1.45 o 
   2   6  16      586.34      597.61     13.90 o 
   3   6  16        1.33        3.45      1.46 o 
   4   6  16       55.53       58.57      4.54 o 
   5   6  16        1.97        0.95      2.08 o 
   2   7  16       42.05       40.40      3.01 o 
   3   7  16      608.26      574.17     13.59 o 
   4   7  16       19.26       16.28      2.05 o 
   1   1  17      278.33      279.34     10.65 o 
   2   1  17      198.58      189.92      8.29 o 
   3   1  17      818.08      829.22     25.33 o 
   1   2  17       49.75       40.27      2.80 o 
   2   2  17      624.61      648.68     20.49 o 
   3   2  17       25.01       24.20      3.26 o 
   1   3  17      364.12      356.93     16.04 o 
   2   3  17      100.12      108.65      4.50 o 
   3   3  17      740.27      794.08     17.72 o 
   1   4  17       20.39       19.73      2.12 o 
   2   4  17      190.73      206.71      8.71 o 
   3   4  17       43.30       46.14      3.72 o 
                                                 
